# Supplementary material for: Variations in the non-coding transcriptome as a driver of inter-strain divergence and physiological adaptation in bacteria
Source: Sci Rep. 2015 Apr 22;5:9560. doi: 10.1038/srep09560 (PMC5386190; doi:10.1038/srep09560)
Supplement: Supplementary Information — Supplementary Tables [file srep09560-s6.xls]

## Sheet: Overview
				Supplementary Table	Content
				Table S1	Full list of all TUs in Synechocystis 6714.
				Table S2	List of induced TUs with highest absolute read numbers for each of the ten conditions.
				Table S3	Leaderless mRNAs in Synechocystis 6714.
				Table S4	TUs associated with the phosphate stress regulon in Synechocystis 6714.
				Table S5	TUs associated with the iron stress response in Synechocystis 6714.
				Table S6	List of orthologous antisense transcripts (aTUs) in both strains.
				Table S7	List of nTUs conserved in both strains.
				Table S8	List of orthologous internal transcripts (iTUs) in both strains.
				Table S9	List of desoxyoligonucleotides.
				Table S10	Mapping Statistics.

## Sheet: Table S1
Table S1 - Full list of all TUs in Synechocystis 6714
location	TU ID	TU start	TU end	Strand	TU type	alternative starts	Internal starts	5'UTR	3'UTR	genes	15C	42C	-CO2	Darkness	-Fe	Hl	-N	-P	Exp. p.	Stat. p.	Max cond.	Max reads	Average	Max/Avg	UEF	p(UEF>=2)	Sense tags	Annotation	Antisense TUs	Antisense tags
Chr	TU3047	2609526	2610863	+	a	NA	NA	NA	NA	0	1697220	5776797	4262865	11257987	122715	391598	190292	1710289	1366633	6893215	Dark	11257987	3.36696e+06	3.34	1.63	NA	NA	sRNA ncr0700	TU3046, TU3048, TU3049	D082_26320
Chr	TU3153	2709215	2708587	-	ga	2709211	NA	49	148	1	10000	2575863	61670	762796	24470	15829	7910	2747	20678	121711	42C	2575863	360367	7.15	3.38	1	D082_27320	Small heat shock protein HspA	TU3154, TU3155	NA
Chr	TU320	257490	257249	-	a	NA	NA	NA	NA	0	1101052	1114596	271120	81651	310976	279421	2459233	314025	877403	1070099	-N	2459233	787958	3.12	2.21	1	NA	NA	TU318	D082_02710
Chr	TU1031	885367	879107	-	ga	NA	NA	167	726	4	99824	1393	2348701	573656	267961	1021275	36075	585419	1252711	2003	-CO2	2348701	618902	3.79	1.87	NA	D082_08870, D082_08860, D082_08850, D082_08840	Bicarbonate transporter, bicarbonate binding protein, Bicarbonate transport system permease protein, Bicarbonate transporter, bicarbonate binding protein 2, Nitrate ABC transporter, ATP-binding protein;db_xref=GO:0005524,GO:0016887	TU1028, TU1032	D082_08830
Chr	TU2147	1869320	1865174	-	ga	NA	NA	255	527	5	861724	250740	115030	4350	190711	142197	26700	875069	849170	99151	-P	875069	341484	2.56	1.02	NA	D082_18900, D082_18890, D082_18880, D082_18870, D082_18860	Phycocyanin beta chain, Phycocyanin alpha chain, Phycobilisome rod linker polypeptide, phycocyanin-associated, Phycobilisome rod linker polypeptide, phycoerythrocyanin-associated, Phycobilisome small rod capping linker polypeptide, phycocyanin-associated	TU2145, TU2148, TU2149	D082_18850, D082_18910
Chr	TU1303	1147502	1146845	-	a	NA	NA	NA	NA	0	451930	333520	846763	865437	679011	515012	308728	474358	550443	494404	Dark	865437	551961	1.57	1.02	NA	NA	NA	TU1301	D082_11510, D082_11520
Chr	TU360	292697	288810	-	ga	NA	290121	87	NA	3	333600	637564	599395	333392	13533	22880	14020	779690	520614	649342	-P	779690	390403	2	1.2	NA	D082_03040, D082_03010, D082_03000	hypothetical protein, 3-oxoacyl-[acyl-carrier protein] reductase;db_xref=GO:0004316, Aminodeoxychorismate lyase;db_xref=GO:0008696	TU359, TU361, TU362, TU363	D082_03020, D082_03030
Chr	TU871	736363	735659	-	ga	NA	NA	1	632	1	226659	317583	448998	359046	390603	440343	585566	418723	398231	561431	-N	585566	414718	1.41	1.04	NA	D082_t09	tRNA-Asn	TU870	D082_07440, D082_07450
Chr	TU2771	2375371	2374449	-	ga	NA	NA	1	NA	2	195947	278862	494081	240971	303514	309440	459053	329429	351695	583010	stat. P.	583010	354600	1.64	1.18	NA	D082_t33, D082_24010	tRNA-Met;note=tRNA-Met-CAT, 8-amino-7-oxononanoate synthase;db_xref=GO:0008710	TU2772, TU2773	NA
Chr	TU2045	1801478	1801228	-	n	1801450	NA	NA	NA	0	143810	65683	256888	51831	467744	188484	301403	211587	250939	130375	-Fe	467744	206874	2.26	1.55	NA	NA	NA	NA	NA
Chr	TU1572	1393277	1389942	-	ga	NA	1390988	66	47	3	20641	367058	7263	1756	47806	153637	20004	9562	19210	5027	42C	367058	65196.4	5.63	2.39	1	D082_14040, D082_14030, D082_14020	Heat shock protein 60 family co-chaperone GroES;db_xref=GO:0005524,GO:0006457, Heat shock protein 60 family chaperone GroEL;db_xref=GO:0005515,GO:0005524,GO:0044267, Radical SAM protein required for addition of adenosine to hopane skeleton, HpnH	TU1573	NA
Chr	TU2519	2170892	2169382	-	g	NA	NA	39	25	2	84699	16324	19891	2411	257793	331384	148316	15439	30995	13569	HL	331384	92082.1	3.6	1.29	NA	D082_22050, D082_22040	CAB/ELIP/HLIP superfamily, Carboxynorspermidine decarboxylase, putative	NA	NA
Chr	TU2598	2236419	2236688	+	ga	NA	NA	0	197	1	147583	182929	298994	196975	249088	263913	221805	260128	216189	314903	stat. P.	314903	235251	1.34	1.05	NA	D082_t31	tRNA-Glu	TU2597, TU2599	NA
Chr	TU1897	1683573	1683071	-	ga	NA	NA	93	197	1	74557	123397	26729	35061	49196	22500	285878	45968	75329	52927	-N	285878	79154.2	3.61	2.32	1	D082_16960	hypothetical protein	TU1898	D082_16950
Chr	TU190	159363	156696	-	ga	NA	NA	143	33	2	9502	43595	45737	283972	8193	5150	1716	44856	30563	130334	Dark	283972	60361.8	4.7	2.18	1	D082_01630, D082_01620	hypothetical protein, Biosynthetic arginine decarboxylase;db_xref=GO:0008792	TU188, TU191, TU192	D082_01610
Chr	TU1891	1675252	1675992	+	g	NA	NA	76	95	1	12740	13307	7557	59824	18288	278455	4813	44890	25815	4046	HL	278455	46973.5	5.93	4.65	1	D082_16880	membrane protein	NA	NA
Chr	TU247	207221	207759	+	ga	NA	NA	63	69	2	208616	55277	64386	3354	108267	83680	43524	265309	196892	69847	-P	265309	109915	2.41	1.27	NA	D082_02200, D082_02210	photosystem I iron-sulfur center subunit VII (PsaC), hypothetical protein	TU246	NA
Chr	TU2628	2254290	2254638	+	g	NA	NA	32	17	1	31851	63749	57679	263271	30359	20569	15610	6433	13210	105445	Dark	263271	60817.6	4.33	2.5	1	D082_22820	hypothetical protein	NA	NA
Chr	TU3196	2740806	2736775	-	ga	NA	NA	443	120	3	156088	48972	63862	1048	250185	115367	82235	78863	99849	9073	-Fe	250185	90554.2	2.76	1.6	NA	D082_27580, D082_27570, D082_27560	Zn-dependent hydrolase, RNA-metabolising, hypothetical protein, Dephospho-CoA kinase;db_xref=GO:0004140	TU3197	NA
Chr	TU2300	1983931	1982307	-	ga	1983916	NA	16	46	2	115874	155967	145686	135710	203001	221020	246831	241386	176992	239090	-N	246831	188156	1.31	1.02	NA	D082_t28, D082_20100	tRNA-Gly;note=tRNA-Gly-TCC, Isochorismate synthase @ Menaquinone-specific isochorismate synthase;db_xref=GO:0008909	TU2301	NA
Chr	TU3082	2638970	2638300	-	g	NA	NA	124	241	1	245948	10173	54636	1415	40417	46609	58213	41135	34103	31347	15C	245948	56399.6	4.36	4.22	1	D082_26630	RNA-binding protein	NA	NA
Chr	TU2213	1915891	1917504	+	ga	NA	NA	23	1141	1	3630	42086	12530	230280	23555	16209	8119	20515	14332	54929	Dark	230280	42618.5	5.4	4.19	1	D082_19400	hypothetical protein	TU2214, TU2215	D082_19440, D082_19430, D082_19420, D082_19410
Chr	TU596	493436	493973	+	ga	NA	NA	92	62	1	45659	29824	62292	2673	223411	139271	68048	102125	114570	12588	-Fe	223411	80046.1	2.79	1.6	NA	D082_05200	Plastocyanin	TU594	D082_05210, D082_05190
Chr	TU2919	2500229	2500384	+	g	NA	NA	42	18	1	213385	78719	56436	8700	92576	70982	35698	214230	207382	72544	-P	214230	105065	2.04	1	NA	D082_25415	photosystem I PsaM subunit	NA	NA
Chr	TU2652	2279959	2277412	-	ga	NA	NA	199	NA	2	70855	101503	51724	19234	119935	209375	137226	108732	94194	98538	HL	209375	101132	2.07	1.53	NA	D082_23050, D082_23030	yfr2b actuaton, hypothetical protein, hypothetical protein	TU2653, TU2654	D082_23040
Chr	TU4001	3448080	3446838	-	ga	NA	NA	55	65	2	92671	100033	59969	30659	150001	53105	204019	205989	73171	137528	-P	205989	110714	1.86	1.01	NA	D082_34780, D082_34770	general secretion pathway protein H, Type II secretion envelope pseudopilin protein (PulG,guides folded protein to PulD in outer membrane)	TU4002, TU4003	NA
Chr	TU1193	1053991	1052685	-	ga	1053980, 1053982	NA	104	120	1	121746	7349	11908	2254	85773	191556	18121	13457	22232	16389	HL	191556	49078.5	3.9	1.57	NA	D082_10610	photosystem II protein D1 (PsbA)	NA	D082_10600
Chr	TU3368	2887255	2887948	+	ga	NA	NA	0	325	2	97902	122623	135511	98212	143930	159431	182006	157030	142759	180359	-N	182006	141976	1.28	1.01	NA	D082_t38, D082_29050	tRNA-Ser;note=tRNA-Ser-GCT, hypothetical protein	TU3369	D082_29150, D082_29130, D082_29120, D082_29110, D082_29100, D082_29090, D082_29080, D082_29070, D082_29060
Chr	TU2032	1791040	1791175	+	an	NA	NA	NA	NA	0	55481	16247	13283	8857	127763	171280	113707	132168	94842	17125	HL	171280	75075.3	2.28	1.3	NA	NA	yfr2a	TU2031	NA
Chr	TU2938	2513698	2511717	-	g	NA	2511875	8	3	2	42421	83825	120559	4979	165181	10884	170204	60225	65185	78430	-N	170204	80189.3	2.12	1.03	NA	D082_25550, D082_25540	hypothetical protein, hypothetical protein	NA	NA
Chr	TU3593	3094421	3093498	-	ga	NA	3093677	43	NA	2	106479	36439	60820	2254	85590	60683	31304	168539	146126	49698	-P	168539	74793.2	2.25	1.15	NA	D082_31180, D082_31170	Phycobilisome rod-core linker polypeptide, phycocyanin-associated, hypothetical protein	TU3592	NA
Chr	TU2897	2492298	2483102	-	ga	NA	2490546	373	52	18	76763	2282	42171	1101	24250	165838	7198	19333	41442	10013	HL	165838	39039.1	4.25	2.16	1	D082_25290, D082_25280, D082_25270, D082_25260, D082_25250, D082_25240, D082_25230, D082_25220, D082_25210, D082_25200, D082_25190, D082_25180, D082_25170, D082_25160, D082_25150, D082_25140, D082_25130, D082_25120	LSU ribosomal protein L3p (L3e);db_xref=GO:0003735,GO:0005622,GO:0005840,GO:0006412, LSU ribosomal protein L4p (L1e);db_xref=GO:0003735,GO:0005622,GO:0005840,GO:0006412, LSU ribosomal protein L23p (L23Ae), LSU ribosomal protein L2p (L8e);db_xref=GO:0003735,GO:0005622,GO:0005840,GO:0006412, SSU ribosomal protein S19p (S15e);db_xref=GO:0003735,GO:0005622,GO:0005840,GO:0006412, LSU ribosomal protein…	TU2896, TU2898, TU2899, TU2900, TU2901, TU2902, TU2903, TU2904, TU2905	NA
Chr	TU3687	3197893	3197770	-	n	NA	NA	NA	NA	0	112208	44756	5529	2096	14777	5793	160327	15091	97345	11648	-N	160327	46957	3.41	1.43	NA	NA	NA	NA	NA
Chr	TU666	556373	555032	-	g	NA	NA	75	202	1	79717	11024	43938	708	93015	159460	43524	97639	98209	29467	HL	159460	65670.1	2.43	1.62	NA	D082_05840	Fructose-bisphosphate aldolase class II	NA	NA
Chr	TU3402	2915090	2916864	+	ga	NA	2915539	215	20	2	285	0	4090	183	5706	156710	0	9075	18606	41	HL	156710	19469.6	8.05	8.42	1	D082_29370, D082_29380	putative sodium-dependent bicarbonate transporter, hypothetical protein	TU3403	D082_29400, D082_29390
Chr	TU3626	3134958	3134770	-	ga	NA	NA	1	116	1	51389	82200	79959	50600	98245	107321	155724	124031	78394	100826	-N	155724	92868.9	1.68	1.26	NA	D082_t40	tRNA-Gln	NA	D082_31620
Chr	TU3573	3078937	3078743	-	n	NA	NA	NA	NA	0	33097	37599	32160	12368	153732	66359	123709	78063	57544	66005	-Fe	153732	66063.6	2.33	1.24	NA	NA	NA	NA	NA
Chr	TU2633	2257365	2257437	+	a	NA	NA	NA	NA	0	20000	18877	2650	79	6291	1785	153213	5216	24606	4618	-N	153213	23733.5	6.46	6.23	1	NA	NA	NA	D082_22850
Chr	TU3295	2834822	2832414	-	g	NA	NA	46	107	1	151391	41197	51659	29191	64997	53456	25654	127787	124196	50883	15C	151391	72041.1	2.1	1.18	NA	D082_28530	photosystem I P700 chlorophyll a apoprotein subunit Ia (PsaA)	NA	NA
Chr	TU1258	1101108	1100555	-	a	NA	NA	NA	NA	0	7794	149198	11712	10010	13241	20071	17828	9075	6432	14550	42C	149198	25991.1	5.74	7.43	1	NA	NA	TU1253	D082_11030
Chr	TU1561	1377534	1378370	+	ga	NA	NA	36	201	1	128970	53034	62815	13312	64156	139740	91986	65580	96007	39480	HL	139740	75508	1.85	1.08	NA	D082_13890	Superoxide dismutase [Fe]	TU1560	D082_13900
Chr	TU3296	2834924	2834823	-	n	NA	NA	NA	NA	0	130216	19070	20938	9250	27981	26216	9291	133107	121649	28119	-P	133107	52583.7	2.53	1.02	NA	NA	NA	NA	NA
Chr	TU1784	1582504	1583392	+	ai	NA	NA	NA	NA	0	38470	69203	67363	44206	51025	62204	80185	79871	68854	126166	stat. P.	126166	68754.7	1.84	1.57	NA	NA	NA	TU1785, TU1786, TU1787	D082_15820
Chr	TU838	690503	691621	+	ga	NA	NA	55	707	1	20748	74193	67167	123918	70813	24870	29128	16621	32247	49534	Dark	123918	50923.9	2.43	1.67	NA	D082_07030	hypothetical protein	TU839	D082_07040
Chr	TU2270	1961210	1962149	+	ga	NA	NA	24	224	2	95055	3017	34516	576	35516	123267	15819	19890	30218	6866	HL	123267	36474	3.38	1.3	NA	D082_19920, D082_19930	LSU ribosomal protein L35p;db_xref=GO:0003735,GO:0005622,GO:0005840,GO:0006412, LSU ribosomal protein L20p;db_xref=GO:0003723,GO:0003735,GO:0005622,GO:0005840,GO:0006412	TU2271, TU2272	D082_19940
Chr	TU1865	1658655	1659872	+	ga	NA	NA	50	970	1	3381	4100	90133	13390	37601	23817	460	118815	8202	56973	-P	118815	35687.2	3.33	1.32	NA	D082_16680	Glutamine synthetase inactivating factor IF7	TU1864, TU1866	D082_16690, D082_16670, D082_16660
Chr	TU3044	2602551	2602685	+	an	NA	NA	NA	NA	0	29360	5377	46719	6420	53475	116771	108475	9215	28491	9237	HL	116771	41354	2.82	1.08	NA	psrR1	NA	TU3043	D082_26300, D082_26290, D082_26280, D082_26270, D082_26260, D082_26250, D082_26240
Chr	TU3604	3101472	3101168	-	ga	NA	NA	256	NA	1	29360	61002	114213	57360	82225	79730	97929	105811	53572	104913	-CO2	114213	78611.5	1.45	1.08	NA	D082_31260	hypothetical protein	TU3603	D082_31270, D082_31280, D082_31290
Chr	TU2172	1882080	1880919	-	ga	NA	NA	91	801	1	13808	32532	18288	50128	27250	6115	112200	16969	8159	29835	-N	112200	31528.4	3.56	2.24	0.701332	D082_19040	hypothetical protein	TU2170, TU2173	D082_19020, D082_19030
Chr	TU219	185684	185933	+	ga	185689, 185691	NA	18	145	1	67118	59301	75804	41638	79738	91960	111071	86512	77271	105281	-N	111071	79569.4	1.4	1.05	NA	D082_t02	tRNA-Ser	TU220	NA
Chr	TU1512	1333007	1332235	-	ga	NA	NA	1	699	1	35517	48082	98018	40485	58779	75722	107931	67179	74034	108673	stat. P.	108673	71442	1.52	1.01	NA	D082_t16	tRNA-Phe	NA	D082_13490, D082_13500
Chr	TU1739	1548115	1544534	-	ga	NA	NA	52	324	2	103098	98408	67003	78952	35992	69841	6319	103238	103475	71849	exp. P.	103475	73817.5	1.4	1	NA	D082_15450, D082_15440	Glucose/mannose:H+ symporter GlcP, Outer membrane protein	TU1738, TU1740, TU1741, TU1742, TU1743, TU1744	D082_15430, D082_15460
Chr	TU3919	3374942	3373107	-	ga	NA	NA	146	231	3	67795	11295	28430	288	62766	26947	4185	96909	101446	9523	exp. P.	101446	40958.4	2.48	1.05	NA	D082_33990, D082_33980, D082_33970	Allophycocyanin alpha chain, Allophycocyanin beta chain, Phycobilisome small core linker polypeptide	TU3920	NA
Chr	TU459	371785	369360	-	ga	NA	NA	1	470	2	40712	63594	88792	65222	68655	76833	88973	90685	79948	95023	stat. P.	95023	75843.7	1.25	1.05	NA	D082_t04, D082_03880	tRNA-Thr;note=tRNA-Thr-CGT, Two-component response regulator	TU458	D082_03870, D082_03890
Chr	TU1317	1155157	1154591	-	a	NA	NA	NA	NA	0	27652	49243	19924	5005	94661	6320	91945	56782	41312	17533	-Fe	94661	41037.7	2.31	1.03	NA	NA	NA	TU1314, TU1318	D082_11610
Chr	TU2279	1967501	1967332	-	an	NA	NA	NA	NA	0	27652	49243	19924	5005	94661	6320	91945	56782	41312	17533	-Fe	94661	41037.7	2.31	1.03	NA	NA	NA	TU2280	NA
Chr	TU2873	2468036	2467985	-	an	NA	NA	NA	NA	0	28221	38837	57712	18028	10534	13839	5859	32060	33542	93470	stat. P.	93470	33210.2	2.81	1.62	NA	NA	NA	TU2872	NA
Chr	TU2233	1933974	1934064	+	n	NA	NA	NA	NA	0	463	426	393	26	90966	673	251	695	561	409	-Fe	90966	9486.3	9.59	130.89	1	IsaR1	NA	NA	NA
Chr	TU556	459765	459715	-	a	NA	NA	NA	NA	0	26086	52067	55749	35795	60571	57142	67881	90476	38334	90609	stat. P.	90609	57471	1.58	1	NA	NA	NA	TU555	D082_04760, D082_04770
Chr	TU3799	3282376	3280862	-	ga	3282375	NA	154	68	1	82279	4293	21168	917	44806	61473	89643	30112	45802	9605	-N	89643	39009.8	2.3	1.09	NA	D082_32960	Cell division protein FtsZ	TU3798, TU3800	D082_32970
Chr	TU724	601394	600172	-	ga	NA	NA	32	723	2	89112	5841	12923	236	34528	10416	2511	18603	27067	3678	15C	89112	20491.5	4.35	2.58	1	D082_06260, D082_06250	hypothetical protein, hypothetical protein	TU721, TU725	D082_06230, D082_06240
Chr	TU3985	3430288	3430760	+	ga	NA	NA	53	243	1	2278	3327	1865	419	88699	3394	2427	5911	4231	1839	-Fe	88699	11439	7.75	15.01	1	D082_34580	hypothetical protein	TU3986	D082_34600, D082_34590
Chr	TU307	251975	251470	-	ga	251946	251910	30	390	1	35908	37599	73612	40799	87126	69753	88596	65893	56939	63062	-N	88596	61928.7	1.43	1.02	NA	D082_t03	tRNA-Leu	TU305	D082_02650
Chr	TU2851	2446012	2443905	-	ga	NA	NA	100	94	1	25196	86997	9488	13521	20593	40201	7031	3651	7166	12138	42C	86997	22598.2	3.85	2.16	1	D082_24720	Chaperone protein DnaK	TU2852	D082_24710
Chr	TU2888	2480582	2475877	-	ga	NA	NA	29	121	9	36691	5338	19662	524	30505	85933	11258	13074	19081	3433	HL	85933	22549.9	3.81	2.34	1	D082_25085, D082_25080, D082_25070, D082_25060, D082_25050, D082_25040, D082_25030, D082_25020, D082_25010	50S ribosomal protein L36, SSU ribosomal protein S13p (S18e);db_xref=GO:0003723,GO:0003735,GO:0005622,GO:0005840,GO:0006412, SSU ribosomal protein S11p (S14e);db_xref=GO:0003735,GO:0005622,GO:0005840,GO:0006412, DNA-directed RNA polymerase alpha subunit;db_xref=GO:0003899, LSU ribosomal protein L17p;db_xref=GO:0003735,GO:0005622,GO:0005840,GO:0006412, tRNA pseudouridine synthase A;db_xref=GO:0004…	TU2889, TU2890, TU2891	NA
Chr	TU2516	2164014	2166762	+	ga	NA	NA	121	NA	3	85268	5686	29281	1179	49598	59893	43775	29730	41183	8460	15C	85268	35405.3	2.41	1.42	NA	D082_21980, D082_21990, D082_22000	RNA-binding protein, Aspartyl-tRNA(Asn) amidotransferase subunit A @ Glutamyl-tRNA(Gln) amidotransferase subunit A, Cell wall endopeptidase, family M23/M37	TU2515, TU2517	NA
Chr	TU564	466397	466304	-	an	466394	NA	NA	NA	0	61283	84754	62946	11294	48281	62497	58925	55079	79171	55460	42C	84754	57969	1.46	1.07	NA	NA	NA	TU563	D082_04840
Chr	TU2015	1784957	1780858	-	ga	NA	1783697, 1782462	1	174	7	31887	44369	53328	54504	73154	74990	83575	61859	51112	81863	-N	83575	61064.1	1.37	1.02	NA	D082_t20, D082_18020, D082_18010, D082_18000, D082_17980, D082_17970, D082_17960	tRNA-Trp;note=tRNA-Trp-CCA, Preprotein translocase subunit SecE;db_xref=GO:0006605,GO:0006886,GO:0016020, Transcription antitermination protein NusG;db_xref=GO:0003711, LSU ribosomal protein L11p (L12e);db_xref=GO:0003735,GO:0005622,GO:0005840,GO:0006412, LSU ribosomal protein L1p (L10Ae);db_xref=GO:0003735,GO:0005622,GO:0005840,GO:0006412, LSU ribosomal protein L10p (P0);db_xref=GO:0005622,GO:00…	TU2016, TU2017, TU2018, TU2019	D082_17990
Chr	TU2081	1825616	1825708	+	ga	NA	NA	0	21	1	32990	46651	55160	50940	40490	61707	72610	58591	55126	83497	stat. P.	83497	55776.2	1.5	1.15	NA	D082_t22	tRNA-Thr	TU2082	NA
Chr	TU2930	2508678	2505504	-	ga	NA	NA	134	94	2	83204	2050	8048	1467	33724	51525	10588	9110	8461	10299	15C	83204	21847.6	3.81	1.61	NA	D082_25490, D082_25480	Ribosomal protein S12p Asp88 methylthiotransferase, Cold-shock DEAD-box protein A	TU2929, TU2931, TU2932, TU2933	D082_25470
Chr	TU1906	1692069	1691496	-	ga	1692059	NA	11	489	1	78792	37444	65825	22954	58560	72239	80603	62555	64149	51701	-N	80603	59482.2	1.36	1.02	NA	D082_t19	tRNA-Pro	TU1907	D082_17030
Chr	TU1415	1229775	1227235	-	ga	1229747, 1229756	NA	45	76	3	55339	27503	18682	9434	62802	29844	79766	59356	49514	32205	-N	79766	42444.5	1.88	1.27	NA	D082_12340, D082_12330, D082_12320	RNA polymerase sigma-70 factor, hypothetical protein, Transporter	TU1416	NA
Chr	TU341	278674	272562	-	ga	NA	276383, 275291, 276033	92	77	4	14520	5338	5529	1782	21141	79350	35405	30252	26549	2534	HL	79350	22240	3.57	2.24	1	D082_02910, D082_02900, D082_02890, D082_02880	yfr2c actuaton, hypothetical protein, 6-phosphogluconolactonase, eukaryotic type, Heterocyst specific ABC transporter permease protein, ABC transporter permease protein;db_xref=GO:0005215,GO:0006810,GO:0016020	TU342, TU343, TU344, TU345, TU346, TU347	NA
Chr	TU2123	1852302	1850990	-	ga	NA	NA	91	NA	3	51851	10560	12399	1258	25933	13313	6319	77437	78869	8583	exp. P.	78869	28652.2	2.75	1.02	NA	D082_18700, D082_18690, D082_18680	photosystem I subunit IV (PsaE), Formamidopyrimidine-DNA glycosylase;db_xref=GO:0008534, Nudix-related transcriptional regulator NrtR	TU2124	NA
Chr	TU2267	1956738	1957909	+	ga	NA	NA	83	105	1	69645	12765	25617	734	54975	77623	15694	33555	47658	8419	HL	77623	34668.5	2.24	1.11	NA	D082_19890	SSU ribosomal protein S1p	TU2268	D082_19910, D082_19900
pSYLA	TU5056	45629	45364	-	an	NA	NA	NA	NA	0	77510	5493	23948	341	45319	40406	29002	43256	53011	11158	15C	77510	32944.4	2.35	1.46	NA	NA	NA	TU5055	NA
Chr	TU1944	1727989	1724496	-	ga	NA	NA	53	403	4	6833	5183	5267	367	19130	7724	76502	6120	12562	2289	-N	76502	14197.7	5.39	4	1	D082_17360, D082_17350, D082_17340, D082_17330	Heme A synthase, cytochrome oxidase biogenesis protein Cox15-CtaA;db_xref=GO:0006461,GO:0016020, Heme O synthase, protoheme IX farnesyltransferase COX10-CtaB;db_xref=GO:0004659,GO:0016021, [NiFe] hydrogenase metallocenter assembly protein HypC, Chloramphenicol acetyltransferase;db_xref=GO:0008811	TU1942, TU1945, TU1946	D082_17300, D082_17310, D082_17320
Chr	TU2991	2558145	2556873	-	g	2558143	NA	129	85	1	62599	15744	32651	341	31090	75838	11802	35468	45889	16062	HL	75838	32748.4	2.32	1.21	NA	D082_25860	photosystem II protein D2 (PsbD)	NA	NA
Chr	TU2874	2470147	2468037	-	ga	NA	2468380, 2468146	84	14	1	61033	2089	19106	393	37784	75751	7742	29417	46493	8133	HL	75751	28794.1	2.63	1.24	NA	D082_24910	Transketolase	TU2872, TU2875, TU2876	NA
Chr	TU2937	2511716	2511114	-	ga	NA	NA	129	123	1	22527	14506	54276	3302	75751	11031	66416	23471	38981	39521	-Fe	75751	34978.2	2.17	1.14	NA	D082_25530	hypothetical protein	TU2936	D082_25520
Chr	TU3948	3396817	3397427	+	g	NA	NA	35	303	1	25908	11566	24145	655	43746	29932	75581	31295	27757	6294	-N	75581	27687.9	2.73	1.73	NA	D082_34220	Cell division protein YlmG/Ycf19 (putative), YggT family	NA	NA
Chr	TU3192	2733700	2736407	+	ga	NA	2733899	41	369	2	43915	6808	11418	1205	34346	26128	74870	17386	18088	8501	-N	74870	24266.5	3.09	1.7	NA	D082_27530, D082_27540	hypothetical protein, Cell division protein FtsI [Peptidoglycan synthetase]	TU3193, TU3194	D082_27550
Chr	TU2923	2502553	2502382	-	g	NA	NA	1	100	1	40499	45104	45868	43263	53109	67061	52647	52714	56119	74220	stat. P.	74220	53060.4	1.4	1.11	NA	D082_t34	tRNA-Gly	NA	NA
Chr	TU3794	3278515	3270106	-	ga	NA	3272628	62	277	6	73774	2360	393	26	13716	2867	9291	4938	16965	1594	15C	73774	12592.4	5.86	4.35	1	D082_32920, D082_32910, D082_32900, D082_32890, D082_32880, D082_32870	Nitrate ABC transporter, nitrate-binding protein, Nitrate ABC transporter, permease protein;db_xref=GO:0005215,GO:0006810,GO:0016020, Bicarbonate transporter, bicarbonate binding protein 2, Nitrate ABC transporter, ATP-binding protein;db_xref=GO:0005524,GO:0016887, hypothetical protein, Assimilatory nitrate reductase large subunit;db_xref=GO:0016491,GO:0030151	TU3792	D082_32860
Chr	TU3826	3301878	3303527	+	ga	NA	NA	155	82	1	20107	2050	10829	105	17959	71567	1423	22984	40794	3556	HL	71567	19137.4	3.74	1.75	NA	D082_33200	Ribulose bisphosphate carboxylase large chain	TU3825	NA
Chr	TU1009	862951	864208	+	ga	NA	863537	40	NA	2	31317	12340	42793	865	53585	37480	16070	63876	71315	9850	exp. P.	71315	33949.1	2.1	1.12	NA	D082_08650, D082_08660	Alkyl hydroperoxide reductase subunit C-like protein, DNA mismatch repair protein MutL;db_xref=GO:0005524,GO:0006298	TU1010	NA
Chr	TU2931	2505934	2505984	+	a	NA	NA	NA	NA	0	25339	39147	55258	39909	50220	50296	45868	70622	35873	69152	-P	70622	48168.4	1.47	1.02	NA	NA	NA	TU2930	D082_25490, D082_25480
Chr	TU3198	2743404	2740807	-	ga	NA	NA	366	23	3	70286	8162	27514	2882	38771	27357	26491	36754	35916	21661	15C	70286	29579.4	2.38	1.81	NA	D082_27610, D082_27600, D082_27590	Aspartate-semialdehyde dehydrogenase;db_xref=GO:0004073, Dihydrodipicolinate synthase;db_xref=GO:0008840, hypothetical protein	TU3199, TU3200	D082_27620, D082_27630, D082_27640
Chr	TU3885	3352296	3348534	-	ga	NA	3349932	39	264	2	14555	19148	62554	2935	35260	19106	41097	69335	45154	15939	-P	69335	32508.3	2.13	1.11	NA	D082_33720, D082_33690	Thioredoxin, UDP-N-acetylglucosamine 2-epimerase;db_xref=GO:0008761	TU3886	D082_33710
Chr	TU1292	1135225	1136202	+	ga	NA	NA	161	92	2	8328	10135	13741	183	68728	18960	19335	48159	39240	13405	-Fe	68728	24021.4	2.86	1.43	NA	D082_11400, D082_11410	photosystem I subunit III precursor, plastocyanin (cyt c553) docking protein (PsaF), photosystem I subunit IX (PsaJ)	TU1289	D082_11430, D082_11420, D082_11390
Chr	TU945	813090	811938	-	ga	NA	812029	51	NA	2	53133	7234	18027	183	56584	67412	16405	46212	56983	4414	HL	67412	32658.7	2.06	1.18	NA	D082_08170, D082_08160	NADPH-dependent glyceraldehyde-3-phosphate dehydrogenase;db_xref=GO:0047100, hypothetical protein	TU946, TU947, TU948	D082_08180, D082_08190, D082_08200
Chr	TU999	858895	856661	-	ga	NA	NA	41	592	1	52136	10908	58235	2673	67338	43157	40511	43986	40838	38132	-Fe	67338	39791.4	1.69	1.16	NA	D082_08590	2-isopropylmalate synthase	TU1000, TU1001	NA
Chr	TU572	480463	481006	+	a	481001	NA	NA	NA	0	23345	37405	65694	42005	52196	51700	49885	56644	36737	65310	-CO2	65694	48092.1	1.37	1.01	NA	NA	NA	TU571	D082_05070, D082_05060, D082_05050, D082_05040
Chr	TU738	612809	611287	-	ga	NA	611457	64	40	2	38577	17020	33698	1074	52671	46521	37581	64989	48867	4700	-P	64989	34569.8	1.88	1.23	NA	D082_06380, D082_06360	Transcriptional regulator AbrB, Abortive infection protein	NA	D082_06370
Chr	TU637	524008	524772	+	gai	NA	NA	51	501	1	11851	9400	17470	498	64777	23758	53945	22741	19858	2697	-Fe	64777	22699.5	2.85	1.2	NA	D082_05520	hypothetical protein	TU633	D082_05540, D082_05530, D082_05500, D082_05490
Chr	TU22	22600	21595	-	ga	NA	NA	200	169	2	34663	20850	32585	4612	64375	26742	34777	34494	38075	30448	-Fe	64375	32162.1	2	1.69	NA	D082_00160, D082_00150	hypothetical protein, 3-dehydroquinate dehydratase II	TU19	D082_00130, D082_00140
Chr	TU1268	1119614	1109755	-	ga	NA	1115037, 1112616, 1114438, 1111368, 1110128, 1109842, 1112196	149	NA	11	30356	3946	13021	105	18581	8573	62901	29347	49989	3270	-N	62901	22008.9	2.86	1.26	NA	D082_11210, D082_11200, D082_11190, D082_11180, D082_11170, D082_11160, D082_11150, D082_11140, D082_11130, D082_11120, D082_11110	hypothetical protein, 4-carboxymuconolactone decarboxylase;db_xref=GO:0047575, ThiJ/PfpI family protein, hypothetical protein, hypothetical protein, anti-sigma F factor antagonist (spoIIAA-2); anti sigma b factor antagonist RsbV, Glycogen debranching enzyme;db_xref=GO:0003824,GO:0005975,GO:0043169, hypothetical protein, Serine phosphatase RsbU, regulator of sigma subunit;db_xref=GO:0004721, Serin…	TU1267, TU1269, TU1270, TU1271, TU1272, TU1273, TU1274, TU1275	NA
Chr	TU2231	1931916	1933973	+	ga	NA	1933782	51	26	3	47332	18258	9291	157	29115	23495	13141	62346	42953	15367	-P	62346	26145.5	2.38	1.32	NA	D082_19580, D082_19590, D082_19600	photosystem I subunit XI (PsaL), photosystem I subunit VIII (PsaI), Light dependent period modulator LdpA	TU2232	NA
Chr	TU3409	2921068	2922456	+	ga	NA	NA	178	765	2	249	2050	0	26	256	0	61603	104	993	409	-N	61603	6569	9.38	30.05	1	D082_29440, D082_29450	Phycobilisome degradation protein NblA, Phycobilisome degradation protein NblA	TU3410	D082_29470, D082_29460
Chr	TU1043	898053	895887	-	ga	NA	NA	87	NA	2	107	658	131	52	60535	293	42	278	43	82	-Fe	60535	6222.1	9.73	92	1	D082_09000, D082_08990	Iron(III) dicitrate transport system permease protein FecC, ABC-type Fe3+-siderophore transport system, permease 2 component	TU1042, TU1044	NA
Chr	TU2846	2442606	2436787	-	ga	NA	2437954, 2438350, 2441336, 2437153	119	NA	8	12883	27929	2421	236	4389	3833	59553	4764	16447	4291	-N	59553	13674.6	4.36	2.13	0.386606	D082_24690, D082_24680, D082_24670, D082_24660, D082_24650, D082_24640, D082_24630, D082_24620	hypothetical protein, putative hydrolase, hypothetical protein, NAD(FAD)-utilizing dehydrogenase, hypothetical protein, hypothetical protein, hypothetical protein, hypothetical protein	TU2847, TU2848	NA
Chr	TU3571	3078742	3076695	-	ga	NA	3077451	54	101	1	21531	38760	16980	3669	53695	58927	44235	39814	43125	16920	HL	58927	33765.6	1.75	1.1	NA	D082_31000	hypothetical protein	TU3572	NA
Chr	TU3795	3280861	3278749	-	ga	NA	3279695	28	NA	2	19360	1934	18583	236	57535	58605	30467	6572	15109	3351	HL	58605	21175.2	2.77	1.02	NA	D082_32950, D082_32930	rare lipoprotein A, Anthranilate phosphoribosyltransferase;db_xref=GO:0004048	TU3796, TU3797, TU3798	D082_32940
Chr	TU1558	1376439	1376626	+	g	NA	NA	29	45	1	2634	155	1603	0	8486	56762	167	695	4533	163	HL	56762	7519.8	7.55	6.69	1	D082_13860	hypothetical protein	NA	NA
Chr	TU1218	1074407	1074357	-	a	NA	NA	NA	NA	0	16086	29592	35988	20885	30066	33501	43817	48959	23700	56033	stat. P.	56033	33862.7	1.65	1.14	NA	NA	NA	TU1217	D082_10810, D082_10820
Chr	TU245	206925	205175	-	g	NA	NA	21	152	1	11993	14158	17601	550	23080	12669	55953	17490	18994	17043	-N	55953	18953.1	2.95	2.42	1	D082_02190	NADH dehydrogenase I subunit 4, Involved in photosystem-1 cyclic electron flow	NA	NA
Chr	TU2315	1998394	1996168	-	ga	NA	NA	41	NA	2	55802	5493	11287	288	41368	54743	12681	18672	17958	9809	15C	55802	22810.1	2.45	1.02	NA	D082_20270, D082_20260	GTP-binding protein TypA/BipA;db_xref=GO:0005525,GO:0006412, hypothetical protein	TU2316	NA
Chr	TU2607	2239899	2239406	-	ga	NA	NA	3	164	1	26228	2360	15867	288	42466	48511	55535	13909	25772	2248	-N	55535	23318.4	2.38	1.14	NA	D082_22645	hypothetical protein	TU2605	D082_22640
Chr	TU3172	2720769	2718461	-	gai	NA	2720556	28	NA	3	16975	6808	18158	603	54463	32653	54656	25905	24865	4291	-N	54656	23937.7	2.28	1	NA	D082_27390, D082_27380, D082_27370	Ribonucleotide reductase of class Ia (aerobic), beta subunit;db_xref=GO:0004748, Ribonucleotide reductase of class Ia (aerobic), beta subunit;db_xref=GO:0004748, Two-component response regulator	TU3171, TU3173, TU3174	NA
Chr	TU2375	2049349	2048468	-	g	NA	NA	514	5	1	34734	18684	54440	42634	40271	38007	24440	37171	41571	36824	-CO2	54440	36877.6	1.48	1.28	NA	D082_20750	hypothetical protein	NA	NA
Chr	TU2418	2081799	2080861	-	gi	NA	NA	344	118	1	54236	1857	10175	157	15435	19077	11132	9180	9972	2043	15C	54236	13326.4	4.07	2.84	1	D082_21120	ABC-type Co2+ transport system, permease component	NA	NA
Chr	TU3138	2699115	2699481	+	n	2699437	NA	NA	NA	0	10356	3133	720	0	2487	3511	53736	4486	6950	940	-N	53736	8631.9	6.23	5.19	1	NA	NA	NA	NA
Chr	TU3403	2918856	2916827	-	ga	2918855	2917172	28	329	2	24235	14312	31866	1022	46819	52871	24691	43604	34837	7888	HL	52871	28214.5	1.87	1.13	NA	D082_29400, D082_29390	hypothetical protein, NAD kinase;db_xref=GO:0003951	TU3402, TU3404, TU3405	D082_29370, D082_29380
Chr	TU393	317549	316175	-	ga	NA	NA	235	132	1	427	1625	229	210	52853	1638	502	1287	1295	82	-Fe	52853	6014.8	8.79	32.27	1	D082_03290	Ferric iron ABC transporter, iron-binding protein	TU394	NA
Chr	TU1772	1571459	1570428	-	g	NA	NA	140	NA	1	8150	18529	50219	51622	14887	12259	12597	13283	18649	29631	Dark	51622	22982.6	2.25	1.03	NA	D082_15700	hypothetical protein	NA	NA
Chr	TU135	110724	109694	-	ga	NA	NA	53	411	1	51424	1199	9324	79	17081	20130	7742	19716	22750	1430	15C	51424	15087.5	3.41	2.26	1	D082_01150	hypothetical protein	TU130, TU136	D082_01120, D082_01130, D082_01140, D082_01160
Chr	TU1454	1263582	1261580	-	gai	NA	NA	114	84	2	7651	426	2912	26	7389	51173	419	2399	6432	1103	HL	51173	7993	6.4	6.69	1	D082_12750, D082_12740	Putative multicomponent Na+:H+ antiporter subunit C, Na(+) H(+) antiporter subunit D;db_xref=GO:0042773	TU1455	NA
Chr	TU1333	1168881	1165746	-	ga	NA	NA	127	40	3	14235	11566	15769	183	50074	19867	40511	32859	21627	2452	-Fe	50074	20914.3	2.39	1.24	NA	D082_11700, D082_11690, D082_11680	Ferric siderophore transport system, biopolymer transport protein ExbB;db_xref=GO:0006810,GO:0008565,GO:0016020, Biopolymer transport protein ExbD/TolR;db_xref=GO:0005215,GO:0006810,GO:0016020, Ribosomal RNA small subunit methyltransferase B	TU1334, TU1335, TU1336	NA
Chr	TU3556	3057135	3066498	+	ga	NA	3061874	68	112	8	11032	5880	18910	839	19825	7666	49885	14222	16490	2534	-N	49885	14728.3	3.39	2.52	1	D082_30770, D082_30780, D082_30790, D082_30800, D082_30810, D082_30820, D082_30830, D082_30840	Glutamate synthase [NADPH] large chain;db_xref=GO:0004355, hypothetical protein, hypothetical protein, hypothetical protein, hypothetical protein, hypothetical protein, VapB protein (antitoxin to VapC), VapC toxin protein	TU3557	NA
Chr	TU3301	2835981	2836068	+	an	NA	NA	NA	NA	0	1566	116	1832	79	5230	49389	126	869	6950	163	HL	49389	6632	7.45	7.11	1	NA	NA	TU3300	NA
Chr	TU691	573157	574810	+	ga	NA	NA	162	163	1	14947	1199	556	26	9803	13342	49090	939	16102	2125	-N	49090	10812.9	4.54	3.05	1	D082_06010	Urea ABC transporter, substrate binding protein UrtA	NA	D082_06020
Chr	TU827	680822	679620	-	g	NA	680766	50	70	1	33417	20811	15835	603	19861	47984	16070	23680	27455	10054	HL	47984	21577	2.22	1.44	NA	D082_06970	photosystem II protein D1 (PsbA)	NA	NA
Chr	TU3591	3093369	3091842	-	gai	NA	NA	84	538	1	7545	14158	8506	1415	19788	4828	47751	44890	24088	10422	-N	47751	18339.1	2.6	1.06	NA	D082_31160	hypothetical protein	TU3590	D082_31150
Chr	TU3927	3377237	3377837	+	ga	NA	NA	93	112	1	26869	12881	14526	288	34638	38007	10546	47672	38291	2166	-P	47672	22588.4	2.11	1.24	NA	D082_34030	Photosystem II 12 kDa extrinsic protein (PsbU)	TU3928	D082_34040
Chr	TU2191	1898999	1898884	-	a	NA	NA	NA	NA	0	15196	24911	38572	28588	36687	36398	37121	47429	24995	47164	-P	47429	33706.1	1.41	1.01	NA	NA	NA	TU2190	D082_19190, D082_19200
Chr	TU113	94768	95373	+	ga	NA	NA	101	211	1	29965	3830	7459	629	7169	47019	16112	31121	32074	6866	HL	47019	18224.4	2.58	1.47	NA	D082_00960	soluble [2Fe-2S] ferredoxin	TU114	D082_00980, D082_00970
Chr	TU3949	3397428	3399378	+	ga	NA	NA	38	830	1	1673	580	1112	26	46928	3862	1758	3825	3367	82	-Fe	46928	6321.3	7.42	12.15	1	D082_34230	Ferric iron ABC transporter, iron-binding protein	TU3950, TU3951, TU3952, TU3953	D082_34250, D082_34240
Chr	TU1100	948044	948799	+	ga	NA	NA	104	238	1	4769	967	10109	236	8010	46317	879	4034	24261	654	HL	46317	10023.6	4.62	1.91	NA	D082_09440	hypothetical protein	TU1101	D082_09450
Chr	TU1759	1557374	1562123	+	ga	NA	1561407, 1557838	167	237	5	22527	27658	16587	1756	46160	21330	35740	29765	20635	7111	-Fe	46160	22926.9	2.01	1.29	NA	D082_15570, D082_15580, D082_15590, D082_15600, D082_15610	hypothetical protein, Signal peptidase I;db_xref=GO:0006508,GO:0008236, hypothetical protein, Cytochrome d ubiquinol oxidase subunit I;db_xref=GO:0006118,GO:0016020,GO:0016491, Cytochrome d ubiquinol oxidase subunit II;db_xref=GO:0006118,GO:0016020	TU1760, TU1761, TU1762, TU1763	D082_15620
pSYLB	TU6041	41118	41245	+	n	41165	NA	NA	NA	0	15623	12765	26402	10927	18727	10533	19669	13456	20635	45734	stat. P.	45734	19447.1	2.35	1.73	NA	NA	NA	NA	NA
Chr	TU2335	2013353	2020083	+	ga	NA	2015348	23	NA	8	45624	7659	196	183	9327	5413	4478	4242	18131	1063	15C	45624	9631.6	4.74	2.52	1	D082_20400, D082_20410, D082_20420, D082_20430, D082_20440, D082_20450, D082_20460, D082_20470	Ferredoxin--nitrite reductase;db_xref=GO:0048307, Cyanate hydratase;db_xref=GO:0008824, Molybdopterin biosynthesis protein MoeA, Molybdenum cofactor biosynthesis protein MoaA, Molybdenum cofactor biosynthesis protein MoaC / Molybdopterin-guanine dinucleotide biosynthesis protein MobA, Molybdenum cofactor biosynthesis protein MoaD, Molybdenum cofactor biosynthesis protein MoaE, Quinolinate phospho…	TU2336, TU2337, TU2338, TU2339	NA
Chr	TU2070	1818331	1819279	+	ga	NA	1818873	30	NA	2	19431	4642	9095	105	16386	45468	6529	12170	17354	1390	HL	45468	13257	3.43	2.34	1	D082_18380, D082_18390	LSU ribosomal protein L32p;db_xref=GO:0003735,GO:0006412,GO:0015934, hypothetical protein	TU2071	NA
Chr	TU821	677170	674905	-	ga	NA	NA	251	656	1	45375	6305	13152	393	23043	22178	17117	24236	15843	6948	15C	45375	17459	2.6	1.87	NA	D082_06950	GTP-binding protein EngA	TU820, TU822, TU823	D082_06940, D082_06960
Chr	TU667	557981	556374	-	g	NA	NA	78	228	1	45303	14429	15966	1467	32700	41225	5775	24201	26506	10626	15C	45303	21819.8	2.08	1.1	NA	D082_05850	Glutamate-1-semialdehyde aminotransferase	NA	NA
Chr	TU3163	2713673	2713863	+	n	NA	NA	NA	NA	0	9466	13307	12399	28719	5121	5471	879	14882	19901	45243	stat. P.	45243	15538.8	2.91	1.58	NA	NA	NA	NA	NA
Chr	TU1712	1524469	1524127	-	ga	NA	NA	46	141	1	4982	8201	44854	32467	39174	26450	1256	44960	10965	24685	-P	44960	23799.4	1.89	1	NA	D082_15210	hypothetical protein	TU1710, TU1713	D082_15220
Chr	TU3119	2678641	2676064	-	ga	NA	2677457, 2676610	32	143	2	19858	890	5954	79	18654	44678	963	8450	20073	1839	HL	44678	12143.8	3.68	2.23	1	D082_27090, D082_27080	Phosphoglycerate kinase;db_xref=GO:0004618, Nitrogen assimilation transcriptional activator NtcB	TU3120, TU3121	D082_27070, D082_27100
Chr	TU1057	917402	915630	-	g	NA	NA	86	NA	3	320	426	229	26	44624	497	1130	765	561	0	-Fe	44624	4857.8	9.19	39.49	1	D082_09160, D082_09150, D082_09140	hypothetical protein, Iron(III) dicitrate transport ATP-binding protein FecE, Iron(III) dicitrate transport system, periplasmic iron-binding protein FecB	NA	NA
Chr	TU3514	3024103	3022629	-	ga	NA	NA	63	65	1	44592	4835	15737	157	34785	34935	24189	16830	20980	5640	15C	44592	20268	2.2	1.28	NA	D082_30400	Hemolysins and related proteins containing CBS domains	TU3512, TU3515	D082_30370, D082_30390
Chr	TU2813	2411166	2412143	+	gi	2411198, 2411199, 2411200	NA	180	53	2	34591	3443	19368	419	20665	44590	7785	13457	19513	5272	HL	44590	16910.3	2.64	1.29	NA	D082_24380, D082_24390	LSU ribosomal protein L21p;db_xref=GO:0003723,GO:0003735,GO:0005622,GO:0005840,GO:0006412, LSU ribosomal protein L27p;db_xref=GO:0003735,GO:0005622,GO:0005840,GO:0006412	NA	NA
Chr	TU3744	3235049	3233675	-	ga	NA	NA	32	65	1	20890	696	5300	157	40893	44415	11676	9458	15411	1553	HL	44415	15044.9	2.95	1.09	NA	D082_32530	Adenosylhomocysteinase	TU3745	NA
Chr	TU318	256201	257924	+	gai	256203	NA	210	563	1	7936	387	3795	26	10205	44385	879	1112	2849	286	HL	44385	7186	6.18	4.35	1	D082_02710	rubisco operon transcriptional regulator	TU319, TU320, TU321	D082_02720
Chr	TU2692	2302587	2299388	-	ga	NA	NA	54	10	3	569	309	360	26	1683	2341	1632	44265	561	1717	-P	44265	5346.3	8.28	18.91	1	D082_23290, D082_23280, D082_23270	Phosphate ABC transporter, periplasmic phosphate-binding protein PstS, Phosphate transport system permease protein PstC, Phosphate transport system permease protein PstA	TU2691, TU2693	NA
Chr	TU3126	2683557	2684924	+	gai	NA	2684424	375	9	1	38720	11102	16980	157	29920	33004	10211	36789	44248	3883	exp. P.	44248	22501.4	1.97	1.14	NA	D082_27140	Porphobilinogen synthase	TU3127	NA
Chr	TU614	509412	510189	+	g	NA	NA	110	50	1	4876	387	1472	26	3109	3423	2971	43952	2849	1471	-P	43952	6453.6	6.81	9.01	1	D082_05330	cAMP-binding proteins - catabolite gene activator and regulatory subunit of cAMP-dependent protein kinases	NA	NA
Chr	TU3333	2862635	2861979	-	ga	NA	NA	64	35	1	24057	24486	11778	3538	29444	24724	43817	37171	26160	17738	-N	43817	24291.3	1.8	1.18	NA	D082_28850	hypothetical protein	TU3331	D082_28840
Chr	TU3978	3425896	3427897	+	ga	NA	NA	123	1268	2	33986	3172	9259	210	35297	43742	18498	24236	32592	1880	HL	43742	20287.2	2.16	1.24	NA	D082_34530, D082_34540	hypothetical protein, hypothetical protein	TU3979, TU3980	D082_34550
Chr	TU2150	1869477	1869321	-	an	1869322	NA	NA	NA	0	43274	6034	4057	183	6804	7636	3055	28513	34276	3270	15C	43274	13710.2	3.16	1.26	NA	NA	NA	TU2151	NA
Chr	TU365	295701	296915	+	ga	NA	NA	27	456	1	43239	309	5594	52	13424	10504	7784	5285	7339	2738	15C	43239	9626.8	4.49	3.22	1	D082_03080	Undecaprenyl-phosphate galactosephosphotransferase	TU366, TU367	D082_03100, D082_03090
Chr	TU771	639323	641229	+	ga	NA	640303	397	96	2	43168	348	12040	210	12765	24314	6863	2364	6950	1022	15C	43168	11004.4	3.92	1.78	NA	D082_06620, D082_06630	hypothetical protein, Ferredoxin;db_xref=GO:0005506,GO:0006118,GO:0009055	TU772, TU773	NA
Chr	TU2832	2425299	2425400	+	n	NA	NA	NA	NA	0	24876	5183	10044	52	14521	7402	1716	42283	32247	7561	-P	42283	14588.5	2.9	1.31	NA	NA	NA	NA	NA
Chr	TU2814	2412566	2412827	+	ai	NA	NA	NA	NA	0	12207	25105	26173	18710	24616	27152	26658	42109	19124	37519	-P	42109	25937.3	1.62	1.12	NA	NA	NA	TU2815	D082_24420, D082_24410
Chr	TU3056	2615172	2615327	+	i	NA	NA	NA	NA	1	12207	25105	26173	18710	24653	27211	26533	42074	19167	37560	-P	42074	25939.3	1.62	1.12	NA	D082_26360	N-acetylmuramoyl-L-alanine amidase	NA	NA
Chr	TU1607	1424074	1424893	+	ga	1424075, 1424077	NA	10	737	1	27190	25492	41647	26230	39393	40231	36661	27434	41140	26811	-CO2	41647	33222.9	1.25	1.01	NA	D082_t17	tRNA-Ala	NA	D082_14320
Chr	TU3432	2949618	2949754	+	an	2949644	NA	NA	NA	0	24520	41584	22279	1913	29298	15946	21344	21420	19728	17411	42C	41584	21544.3	1.93	1.42	NA	NA	NA	TU3431	NA
Chr	TU1477	1282350	1280883	-	ga	NA	1281773	88	168	3	33381	4526	13643	498	40820	38358	19418	26148	31772	2575	-Fe	40820	21113.9	1.93	1.06	NA	D082_12940, D082_12930, D082_12920	DNA-directed RNA polymerase omega subunit;db_xref=GO:0003899, hypothetical protein, hypothetical protein	TU1471	D082_12880, D082_12890, D082_12900, D082_12910, D082_12950, D082_12960
Chr	TU505	409796	409934	+	an	NA	NA	NA	NA	0	33488	13307	6838	2149	3621	27094	31346	40579	36478	1921	-P	40579	19682.1	2.06	1.11	NA	NA	NA	TU504	NA
Chr	TU2479	2136128	2137499	+	ga	NA	2137394	17	80	1	1744	12224	1963	786	40490	1141	4729	2052	1640	3392	-Fe	40490	7016.1	5.77	3.31	1	D082_21730	hypothetical protein	TU2480, TU2481	D082_21760, D082_21750, D082_21740
Chr	TU1051	906485	911225	+	ga	NA	909566, 909287, 909409, 910882	42	117	4	36	232	33	26	40271	59	167	174	43	0	-Fe	40271	4104.1	9.81	173.58	1	D082_09070, D082_09080, D082_09090, D082_09100	Ferric siderophore transport system, biopolymer transport protein ExbB;db_xref=GO:0006810,GO:0008565,GO:0016020, Biopolymer transport protein ExbD/TolR;db_xref=GO:0005215,GO:0006810,GO:0016020, Ferrichrome-iron receptor;db_xref=GO:0004872,GO:0005215,GO:0006810,GO:0016020, hypothetical protein	TU1052	NA
Chr	TU611	507252	508179	+	ga	NA	508002	80	152	1	14200	580	2290	157	21617	40260	11090	2191	10058	654	HL	40260	10309.7	3.91	1.86	NA	D082_05310	Aldehyde decarbonylase	TU612	NA
Chr	TU406	325628	327294	+	ga	325677	325949	107	194	2	36691	1470	17798	262	33724	25806	10295	40092	34622	5231	-P	40092	20599.1	1.95	1.09	NA	D082_03415, D082_03420	cytochrome B6-f complex subunit PetM, tRNA-guanine transglycosylase;db_xref=GO:0008479	TU405, TU407	D082_03410
Chr	TU2985	2552761	2552700	-	an	2552720, 2552721, 2552722	NA	NA	NA	0	21281	6149	7132	0	21508	12494	6403	39884	33499	8828	-P	39884	15717.8	2.54	1.19	NA	NA	NA	TU2986	NA
Chr	TU2278	1967331	1967188	-	n	NA	NA	NA	NA	0	4164	11373	8277	1860	16057	1200	15150	9354	6518	39848	stat. P.	39848	11380.1	3.5	2.48	1	NA	NA	NA	NA
Chr	TU2183	1886757	1890203	+	g	NA	NA	146	54	2	8185	1354	3075	26	7937	6349	39213	4381	4144	409	-N	39213	7507.3	5.22	4.79	1	D082_19070, D082_19080	Glycogen phosphorylase;db_xref=GO:0004645, Cobalt-precorrin-6y C15-methyltransferase [decarboxylating]	NA	NA
Chr	TU1054	912377	915458	+	ga	NA	NA	55	486	1	0	0	0	0	39101	29	0	35	0	0	-Fe	39101	3916.5	9.98	1117.17	1	D082_09130	TonB-dependent siderophore receptor	TU1055, TU1056	D082_09140
Chr	TU501	408793	408427	-	ga	NA	NA	75	175	1	39075	2398	11353	236	23117	36222	4269	36302	35053	5599	15C	39075	19362.4	2.02	1.08	NA	D082_04270	Photosystem II protein PsbI	TU502	D082_04260, D082_04280
Chr	TU140	114296	112931	-	ga	NA	NA	31	417	1	23808	7736	19532	681	37820	24460	34066	28130	22232	11158	-Fe	37820	20962.3	1.8	1.11	NA	D082_01170	SSU ribosomal protein S1p	TU141, TU142, TU143	NA
Chr	TU3391	2909919	2907874	-	ga	2909918	NA	141	NA	2	13346	8162	1865	26	4096	5998	37790	5598	23397	2084	-N	37790	10236.2	3.69	1.62	NA	D082_29320, D082_29310	Ammonium transporter, hypothetical protein	TU3392	NA
Chr	TU1395	1211983	1210876	-	ga	NA	NA	26	128	1	12278	9864	2715	52	15801	37773	1339	3408	5569	3637	HL	37773	9243.6	4.09	2.39	1	D082_12140	hypothetical protein	TU1394	NA
Chr	TU2840	2432510	2433976	+	ga	NA	NA	75	321	1	37474	3017	8375	26	27030	24841	17368	12587	19253	899	15C	37474	15087	2.48	1.39	NA	D082_24570	Probable oxidoreductase	NA	D082_24560
Chr	TU1478	1282860	1283148	+	g	1282874	1282912	15	201	1	19965	17445	22410	11242	27762	36544	36912	29522	25340	28649	-N	36912	25579.1	1.44	1.01	NA	D082_t15	tRNA-His	NA	NA
Chr	TU757	626868	627479	+	ga	NA	626953	22	506	1	11175	15009	29313	9119	17191	18433	36828	19994	19858	27097	-N	36828	20401.7	1.81	1.26	NA	D082_t08	tRNA-Leu	TU756	D082_06540, D082_06530, D082_06520
Chr	TU1714	1524635	1524470	-	a	1524471, 1524474, 1524519	NA	NA	NA	0	7081	3442	30360	10638	27359	23173	1633	36824	8719	16758	-P	36824	16598.7	2.22	1.21	NA	NA	NA	TU1713	D082_15220
Chr	TU1559	1376627	1377533	+	ga	NA	NA	54	15	2	36762	928	5235	288	12546	9626	7240	11301	14850	2902	15C	36762	10167.8	3.62	2.48	1	D082_13870, D082_13880	hypothetical protein, hypothetical protein	TU1560	NA
Chr	TU2714	2319080	2321378	+	ga	NA	2319863, 2320475	111	NA	5	36655	2979	14330	498	19422	19720	10170	18012	15498	2657	15C	36655	13994.1	2.62	1.86	NA	D082_23500, D082_23510, D082_23520, D082_23530, D082_23550	Uracil phosphoribosyltransferase;db_xref=GO:0004845, hypothetical protein, hypothetical protein, Metallo-beta-lactamase superfamily protein, TRAP transporter solute receptor, unknown substrate 1	TU2715, TU2716, TU2717, TU2718	D082_23540
Chr	TU3227	2776069	2768569	-	ga	NA	NA	81	163	1	21958	4526	10502	786	32590	26450	36535	15821	28103	3065	-N	36535	18033.6	2.03	1.12	NA	D082_27920	Hemolysin	TU3228, TU3229, TU3230	NA
Chr	TU3505	3016618	3015107	-	ga	NA	3015994	37	866	1	17438	2205	7852	367	14594	36456	6612	9249	15498	3024	HL	36456	11329.5	3.22	2.09	0.999705	D082_30310	SSU ribosomal protein S4p (S9e)	TU3500	D082_30290, D082_30300
Chr	TU1985	1758094	1759366	+	ga	NA	1758644, 1759054	479	86	1	5445	27967	22443	6368	35882	6174	13852	13561	9454	29426	-Fe	35882	17057.2	2.1	1.22	NA	D082_17680	hypothetical protein	NA	D082_17670
Chr	TU1406	1218875	1218825	-	a	NA	NA	NA	NA	0	11424	17523	26271	18290	19130	23027	22390	31295	15929	35843	stat. P.	35843	22112.2	1.62	1.15	NA	NA	NA	TU1405	D082_12250, D082_12260
Chr	TU1026	877943	878044	+	a	NA	NA	NA	NA	0	24876	24409	28888	22378	19203	35783	28877	34111	33369	27342	HL	35783	27923.6	1.28	1.05	NA	NA	NA	TU1024	D082_08820, D082_08810, D082_08800
Chr	TU610	507127	507251	+	an	507234, 507235	NA	NA	NA	0	17118	14235	18975	1467	35626	28176	24440	17525	24865	7520	-Fe	35626	18994.7	1.88	1.26	NA	NA	NA	TU609	NA
Chr	TU3678	3185682	3182288	-	gai	NA	NA	1296	369	3	13381	1393	22280	786	27725	35520	12095	22428	31686	3678	HL	35520	17097.2	2.08	1.12	NA	D082_32020, D082_32010, D082_32000	NAD(P)H-quinone oxidoreductase chain I, NAD(P)H-quinone oxidoreductase chain J, NADH dehydrogenase subunit 4L	TU3677	D082_31990
Chr	TU1225	1080853	1079659	-	ga	NA	NA	57	100	1	27296	2708	12138	236	21580	35462	1925	23471	32031	2003	HL	35462	15885	2.23	1.11	NA	D082_10870	Fructose-1,6-bisphosphatase, GlpX type / Sedoheptulose-1,7-bisphosphatase	TU1224	D082_10860
Chr	TU3277	2818651	2817710	-	ga	NA	NA	148	458	1	15552	2398	7590	157	14375	35345	2260	7337	13425	531	HL	35345	9897	3.57	2.27	1	D082_28350	SSU ribosomal protein S6p	TU3276, TU3278	D082_28340
Chr	TU3450	2960553	2960452	-	ai	NA	NA	NA	NA	0	14626	8162	4514	236	22312	9012	35238	9701	14332	3066	-N	35238	12119.9	2.91	1.58	NA	NA	NA	TU3449	NA
Chr	TU3851	3324904	3323399	-	ga	3324881	NA	167	120	2	35126	3597	15834	655	32736	15449	31890	25522	24348	10340	15C	35126	19549.7	1.8	1.07	NA	D082_33470, D082_33460	Outer membrane protein, hypothetical protein	TU3852, TU3853	D082_33450
Chr	TU3629	3137895	3135935	-	ga	NA	NA	195	101	1	11673	27813	34941	4376	13607	3335	27537	29243	15325	26565	-CO2	34941	19441.5	1.8	1.19	NA	D082_31640	Alkaline phosphatase	TU3628, TU3630, TU3631, TU3632	NA
Chr	TU964	831472	831522	+	a	NA	NA	NA	NA	0	13310	22165	22901	18264	24141	23056	23227	34702	16577	34331	-P	34702	23267.4	1.49	1.01	NA	NA	NA	TU963	D082_08350, D082_08340
Chr	TU2982	2549325	2549498	+	a	NA	NA	NA	NA	0	13274	22242	22869	18238	24177	22997	23352	34668	16663	34249	-P	34668	23272.9	1.49	1.01	NA	NA	NA	TU2981	D082_25790
Chr	TU851	706514	708572	+	ga	NA	NA	49	NA	2	22527	5725	20448	288	34638	19369	27621	19785	17656	3678	-Fe	34638	17173.5	2.02	1.25	NA	D082_07200, D082_07210	hypothetical protein, protein of unknown function UPF0102	TU850, TU852	D082_07240, D082_07220
Chr	TU3204	2747977	2750238	+	g	NA	NA	42	NA	2	5801	1547	523	79	951	731	34150	1113	6777	572	-N	34150	5224.4	6.54	5.04	1	D082_27690, D082_27700	Potassium channel protein, Ammonium transporter	NA	NA
Chr	TU3917	3370709	3372383	+	ga	NA	NA	209	347	1	7972	2205	5660	183	22348	8778	34066	7476	16188	1226	-N	34066	10610.2	3.21	1.52	NA	D082_33950	Cyanobacteria-specific RpoD-like sigma factor, type-1	TU3918	D082_33960
Chr	TU3960	3404768	3406230	+	g	NA	NA	56	123	1	18435	5261	9291	367	34016	31775	13978	18881	17656	5068	-Fe	34016	15472.8	2.2	1.07	NA	D082_34300	Serine hydroxymethyltransferase	NA	NA
Chr	TU2656	2280227	2282316	+	ga	NA	NA	182	648	1	33880	271	1243	131	25201	33179	23771	1530	1122	1103	15C	33880	12143.1	2.79	1.02	NA	D082_23060	Phosphate-binding protein	TU2657	D082_23070
Chr	TU2080	1825526	1825615	+	g	NA	NA	0	8	1	9039	8974	11385	7783	33724	17731	15192	15613	13641	13038	-Fe	33724	14612	2.31	1.9	NA	D082_t21	tRNA-Tyr	NA	NA
Chr	TU3444	2955746	2956862	+	ga	NA	NA	35	791	1	10890	11102	15900	21985	18508	6144	20799	14674	8547	33432	stat. P.	33432	16198.1	2.06	1.52	NA	D082_29740	hypothetical protein	TU3445	D082_29750
Chr	TU297	246976	248803	+	ga	NA	NA	29	119	1	19324	77	3861	52	32992	12669	1046	800	4835	777	-Fe	32992	7643.3	4.32	1.71	NA	D082_02620	NADH dehydrogenase I subunit 4, Involved in photosystem-1 cyclic electron flow	TU298, TU299	NA
Chr	TU436	353741	354769	+	ga	NA	354587	111	36	2	27759	13307	21167	11897	32846	17526	19335	22810	17397	19291	-Fe	32846	20333.5	1.62	1.18	NA	D082_03660, D082_03670	hypothetical protein, Hydrolase (HAD superfamily), YqeK	TU433, TU437	D082_03690, D082_03630
Chr	TU1314	1153221	1154802	+	ga	NA	1154698	130	81	1	12385	1160	12661	131	32553	13020	9626	10153	10878	2370	-Fe	32553	10493.7	3.1	2.5	1	D082_11610	Group 2 RNA polymerase sigma factor @ RNA polymerase sigma factor RpoD	TU1315, TU1316, TU1317	NA
Chr	TU747	618957	617779	-	ga	618937	NA	54	786	1	6406	2321	2160	602	7937	10240	32099	8206	13771	1839	-N	32099	8558.1	3.75	2.33	1	D082_06460	Nitrogen regulatory protein P-II	TU745	D082_06420, D082_06430, D082_06440, D082_06450
Chr	TU1417	1230598	1229874	-	ga	NA	NA	53	79	2	10392	155	1832	183	12436	32038	1465	974	7511	1430	HL	32038	6841.6	4.68	2.58	1	D082_12360, D082_12350	high light inducible protein, hypothetical protein	TU1416	NA
Chr	TU3813	3290690	3291012	+	ga	NA	NA	0	250	1	14982	18684	19368	16639	29225	31482	25780	29452	23743	24685	HL	31482	23404	1.35	1.07	NA	D082_t41	tRNA-Ala	TU3812	D082_33110, D082_33100, D082_33090, D082_33080, D082_33070, D082_33060, D082_33050
Chr	TU3016	2581599	2572752	-	ga	NA	NA	55	104	4	28435	503	11091	131	19569	31336	6654	6746	14246	1185	HL	31336	11989.6	2.61	1.1	NA	D082_26070, D082_26060, D082_26050, D082_26040	SSU ribosomal protein S20p;db_xref=GO:0003723,GO:0003735,GO:0005622,GO:0005840,GO:0006412, Putative deoxyribonuclease YcfH, DNA-directed RNA polymerase beta subunit;db_xref=GO:0003899, DNA-directed RNA polymerase delta (= beta'') subunit;db_xref=GO:0003899	TU3015, TU3017, TU3018, TU3019, TU3020	D082_26030
Chr	TU1276	1119828	1126152	+	ga	NA	NA	249	543	8	4626	4410	3697	236	4938	1141	31262	10675	13210	777	-N	31262	7497.2	4.17	2.37	1	D082_11220, D082_11230, D082_11240, D082_11250, D082_11260, D082_11270, D082_11280, D082_11290	hypothetical protein, hypothetical protein, hypothetical protein, hypothetical protein, hypothetical protein, putative hydrolase, Chitooligosaccharide deacetylase, putative extracellular protein containing predicted 35aa signal peptide	TU1277, TU1278	D082_11320, D082_11310, D082_11300
Chr	TU3585	3086443	3086393	-	n	NA	NA	NA	NA	0	11602	17407	23294	15329	21215	22441	24984	30599	15972	30407	-P	30599	21325	1.43	1.01	NA	NA	NA	NA	NA
Chr	TU3065	2622729	2622248	-	ga	NA	NA	71	216	1	15445	9477	7983	157	30578	26859	10421	23471	26203	3433	-Fe	30578	15402.7	1.99	1.14	NA	D082_26450	Photosystem II 10 kDa phosphoprotein (PsbH)	TU3064, TU3066	NA
Chr	TU3293	2832345	2829929	-	ga	NA	NA	72	149	1	1210	851	949	30475	1426	907	753	1773	1554	1430	Dark	30475	4132.8	7.37	17.19	1	D082_28520	photosystem I P700 chlorophyll a apoprotein subunit Ib (PsaB)	NA	D082_28510
Chr	TU40	38491	39939	+	g	NA	39629, 39537	78	87	1	7011	5454	10895	131	15509	8192	5399	23089	30218	981	exp. P.	30218	10687.9	2.83	1.31	NA	D082_00340	Glutamyl-tRNA reductase	NA	NA
Chr	TU690	573068	573156	+	n	573071, 573123	NA	NA	NA	0	22919	3868	4057	26	20739	30195	19335	3755	17268	3556	HL	30195	12571.8	2.4	1.32	NA	NA	NA	NA	NA
Chr	TU776	645546	644312	-	ga	NA	NA	28	445	1	6797	6499	12105	2044	30176	9626	12890	26392	9799	7602	-Fe	30176	12393	2.43	1.14	NA	D082_06655	hypothetical protein	TU777	D082_06650
Chr	TU1371	1194168	1192930	-	ga	NA	NA	87	75	1	13559	5841	17830	341	28384	9860	13894	26079	29873	3474	exp. P.	29873	14913.5	2	1.05	NA	D082_11950	Mg protoporphyrin IX monomethyl ester oxidative cyclase (aerobic)	TU1370	NA
Chr	TU1970	1747092	1747897	+	gai	NA	NA	244	355	1	3310	735	29837	157	6730	1375	126	24966	3022	3719	-CO2	29837	7397.7	4.03	1.2	NA	D082_17540	hypothetical protein	NA	D082_17550
Chr	TU3562	3069259	3070110	+	ga	NA	NA	25	125	1	9039	193	2028	52	7754	11382	29588	3234	9799	368	-N	29588	7343.7	4.03	2.6	1	D082_30940	Urea ABC transporter, ATPase protein UrtE	TU3561, TU3563	NA
Chr	TU985	843740	844534	+	ga	NA	NA	16	62	1	27581	2398	17470	419	24433	26304	8663	22393	29441	4537	exp. P.	29441	16363.9	1.8	1.07	NA	D082_08490	Ribulose-phosphate 3-epimerase	TU982	D082_08510, D082_08500, D082_08480
Chr	TU2020	1785460	1784958	-	g	1785444, 1785450	NA	36	104	1	8791	2901	5562	52	9400	29347	4185	4590	11095	858	HL	29347	7678.1	3.82	2.65	1	D082_18030	LSU ribosomal protein L19p	NA	NA
Chr	TU1596	1414443	1417766	+	ga	NA	NA	190	249	2	1922	1277	3337	79	2670	3043	29337	7198	7555	450	-N	29337	5686.8	5.16	3.88	1	D082_14240, D082_14250	periplasmic protein, function unknown, hypothetical protein	TU1597, TU1598	D082_14260, D082_14230
Chr	TU949	815888	816496	+	ga	NA	NA	37	60	2	16370	967	5954	105	10132	28761	2344	6259	9540	1594	HL	28761	8202.6	3.51	1.76	NA	D082_08210, D082_08220	LSU ribosomal protein L33p @ LSU ribosomal protein L33p, zinc-dependent;db_xref=GO:0003735,GO:0005622,GO:0005840,GO:0006412, SSU ribosomal protein S18p @ SSU ribosomal protein S18p, zinc-independent;db_xref=GO:0003735,GO:0005622,GO:0005840,GO:0006412	TU950	D082_08230
Chr	TU3181	2725724	2727661	+	ga	NA	2726668	46	149	2	20641	5299	10207	314	17557	28761	4604	22254	17656	3924	HL	28761	13121.7	2.19	1.29	NA	D082_27470, D082_27480	Putative lumenal protein, contains 8 pentapeptide repeats, Phosphoribosylaminoimidazole carboxylase ATPase subunit;db_xref=GO:0004638	TU3180, TU3182	NA
Chr	TU228	190264	193479	+	ga	NA	NA	212	73	4	0	39	0	0	28749	0	0	0	0	0	-Fe	28749	2878.8	9.99	737.15	1	D082_02000, D082_02010, D082_02020, D082_02030	IsiA, iron stress induced protein A, hypothetical protein, Flavodoxin 1;db_xref=GO:0010181,GO:0016491, hypothetical protein	TU229, TU230	D082_01990
Chr	TU664	553453	549975	-	ga	553447	NA	40	NA	2	13737	15976	13872	3773	28713	13810	15903	16343	17397	5190	-Fe	28713	14471.4	1.98	1.65	NA	D082_05810, D082_05800	ATP-dependent Clp protease, ATP-binding subunit ClpC / Negative regulator of genetic competence clcC/mecB, Exonuclease SbcD;db_xref=GO:0016787	TU663	D082_05790
Chr	TU2091	1834084	1833501	-	a	NA	NA	NA	NA	0	9644	2244	6412	2254	15728	10475	28709	10640	9022	4577	-N	28709	9970.5	2.88	1.83	NA	NA	NA	TU2090	D082_18520
Chr	TU4	1639	4264	+	g	NA	NA	80	121	2	24307	7891	8833	131	19788	22266	1507	28513	23527	8092	-P	28513	14485.5	1.97	1.17	NA	D082_00020, D082_00030	photosystem II protein D2 (PsbD), Photosystem II CP43 protein (PsbC)	NA	NA
Chr	TU3903	3359450	3359871	+	ga	NA	NA	58	58	1	28364	8007	7099	629	18508	15156	15652	9041	12907	2084	15C	28364	11744.7	2.42	1.53	NA	D082_33820	hypothetical protein	NA	D082_33810
Chr	TU698	581853	582327	+	ai	NA	NA	NA	NA	0	13203	21237	20840	9591	4206	14512	7324	15334	19210	28119	stat. P.	28119	15357.6	1.83	1.32	NA	NA	NA	TU699	D082_06110
Chr	TU4014	3457199	3455385	-	ga	NA	NA	62	361	1	16086	3288	6380	393	13021	13079	28081	9527	7943	2370	-N	28081	10016.8	2.8	1.75	NA	D082_34880	NADP-dependent malic enzyme	TU4013, TU4015, TU4016, TU4017	D082_34870
Chr	TU2355	2036442	2037880	+	g	NA	2036600	129	NA	2	1317	1393	3272	26	5779	468	27286	1773	3842	858	-N	27286	4601.4	5.93	4.72	1	D082_20610, D082_20620	hypothetical protein, Alpha/beta superfamily hydrolase	NA	NA
Chr	TU998	856660	856118	-	ga	NA	856352	58	NA	1	10676	12997	26893	2096	13716	2428	4394	26913	15109	18759	-P	26913	13398.1	2.01	1	NA	D082_08580	diguanylate cyclase/phosphodiesterase (GGDEF & EAL domains) with PAS/PAC sensor(s)	TU997	NA
Chr	TU1232	1087812	1085930	-	ga	NA	NA	125	NA	2	22492	2011	9324	131	26664	22968	19418	15195	18519	1185	-Fe	26664	13790.7	1.93	1.16	NA	D082_10940, D082_10930	GMP synthase [glutamine-hydrolyzing], amidotransferase subunit / GMP synthase [glutamine-hydrolyzing], ATP pyrophosphatase subunit, DNA-cytosine methyltransferase	TU1233, TU1234, TU1235	NA
Chr	TU955	819006	819058	+	n	NA	NA	NA	NA	0	11424	8394	21724	2568	8998	11967	8789	18638	13987	26565	stat. P.	26565	13305.4	2	1.22	NA	NA	NA	NA	NA
Chr	TU1028	878374	879813	+	ga	NA	NA	36	318	1	4733	18916	327	4140	878	936	26491	2330	10749	1757	-N	26491	7125.7	3.72	1.4	NA	D082_08830	Homoserine kinase	TU1029, TU1030, TU1031	D082_08870, D082_08860, D082_08850, D082_08840
Chr	TU3770	3250647	3255269	+	ga	NA	NA	33	116	3	16157	10947	13446	1205	26372	16473	13852	18533	16663	6090	-Fe	26372	13973.8	1.89	1.42	NA	D082_32660, D082_32670, D082_32680	Acetolactate synthase large subunit;db_xref=GO:0003984, hypothetical protein, hypothetical protein	TU3769, TU3771, TU3772, TU3773, TU3774	NA
Chr	TU3934	3385142	3386575	+	ga	NA	NA	46	14	1	2634	4371	3402	576	8998	1902	26366	4625	2633	1471	-N	26366	5697.8	4.63	2.93	1	D082_34110	OpcA, an allosteric effector of glucose-6-phosphate dehydrogenase, cyanobacterial	TU3935	NA
Chr	TU839	691984	690764	-	ga	NA	NA	98	223	1	7580	4642	3762	655	4609	6261	26282	5146	4576	1349	-N	26282	6486.2	4.05	3.47	1	D082_07040	hypothetical protein	TU838	D082_07030
Chr	TU2138	1859267	1860704	+	ga	NA	NA	117	181	1	11175	928	4417	236	17776	26069	9333	4799	13641	490	HL	26069	8886.4	2.93	1.47	NA	D082_18800	Serine--glyoxylate aminotransferase	TU2139, TU2140	NA
Chr	TU312	255138	253776	-	ga	NA	NA	27	583	1	5979	5802	1603	131	2341	1258	25989	2330	13166	1512	-N	25989	6011.1	4.32	1.97	NA	D082_02680	Nitrogen-responsive response regulator NrrA	TU311, TU313	D082_02670
Chr	TU2404	2070655	2069396	-	ai	NA	NA	NA	NA	0	10143	14622	18517	13207	16972	16385	19084	22949	13425	25952	stat. P.	25952	17125.6	1.52	1.13	NA	NA	NA	TU2405	NA
Chr	TU300	248804	249381	+	ga	NA	NA	169	181	1	4306	15047	8343	25889	10461	5120	6696	6815	7209	15939	Dark	25889	10582.5	2.45	1.62	NA	D082_02630	hypothetical protein	TU301	NA
Chr	TU3150	2707454	2706781	-	ga	NA	NA	105	113	1	1779	812	25028	7311	12363	10855	0	25557	3713	25748	stat. P.	25748	11316.6	2.28	1.01	NA	D082_27300	Glutamine synthetase inactivating factor IF17	TU3151	NA
Chr	TU1400	1215730	1215341	-	g	NA	NA	8	67	1	14306	16711	12236	3092	25604	14746	16238	21419	16965	13569	-Fe	25604	15488.6	1.65	1.2	NA	D082_12200	hypothetical protein	NA	NA
Chr	TU3663	3170358	3169110	-	g	NA	NA	31	108	1	25588	7582	9390	10613	17081	10884	2720	1147	7296	10831	15C	25588	10313.2	2.48	1.5	NA	D082_31900	Membrane metalloprotease	NA	NA
Chr	TU790	652478	653797	+	ga	NA	NA	40	137	1	17296	6885	15148	1363	25531	9538	23896	22463	13123	10299	-Fe	25531	14554.2	1.75	1.07	NA	D082_06740	Pili retraction protein pilT	TU791, TU792	NA
Chr	TU3518	3025142	3027409	+	g	NA	NA	31	62	1	3808	3443	458	0	1061	234	25487	1182	6303	531	-N	25487	4250.7	6	4.04	1	D082_30430	Glutamine synthetase type III, GlnN	NA	NA
Chr	TU3512	3020960	3022995	+	gai	NA	NA	40	309	2	3843	25453	6380	786	17630	8631	14857	12692	7425	9114	42C	25453	10681.1	2.38	1.44	NA	D082_30370, D082_30390	hypothetical protein, Prophage Lp2 protein 6	TU3513, TU3514	D082_30400, D082_30380
Chr	TU2366	2043915	2045966	+	ga	2043917, 2043922	2045627	24	306	1	10285	3404	655	237	2780	1668	24985	2434	6389	1472	-N	24985	5430.9	4.6	2.43	1	D082_20700	Transglutaminase-like protein	TU2367, TU2368	D082_20710
Chr	TU2221	1924809	1924621	-	g	1924800	1924754	10	105	1	9502	9013	12072	5293	12546	14951	24901	15160	12303	15980	-N	24901	13172.1	1.89	1.56	NA	D082_t24	tRNA-Pro	NA	NA
Chr	TU2912	2495661	2496843	+	ga	NA	NA	43	645	1	15623	10406	11876	996	24762	18257	17200	16447	17483	4250	-Fe	24762	13730	1.8	1.36	NA	D082_25350	hypothetical protein	TU2913	D082_25390, D082_25380, D082_25360
Chr	TU3576	3081091	3079524	-	ga	NA	NA	23	NA	3	12705	23519	15508	1389	24762	10387	22097	17942	11440	5313	-Fe	24762	14506.2	1.71	1.05	NA	D082_31030, D082_31020, D082_31010	Possible carbon dioxide concentrating mechanism protein CcmK, Carbon dioxide concentrating mechanism protein ccmK-like, Glycerate kinase;db_xref=GO:0008887	TU3575, TU3577	NA
pSYLA	TU5055	45246	45887	+	a	NA	NA	NA	NA	0	14947	24757	13446	12919	22934	20013	13727	16725	16404	15694	42C	24757	17156.6	1.44	1.08	NA	NA	NA	TU5056	NA
Chr	TU642	531331	528651	-	ga	NA	530318	34	406	3	17011	2282	8408	236	19422	24665	8286	14987	16836	2657	HL	24665	11479	2.15	1.27	NA	D082_05600, D082_05590, D082_05585	Biotin synthase;db_xref=GO:0004076, Substrate-specific component BioY of biotin ECF transporter, lipoprotein signal peptidase	TU640	D082_05570, D082_05580
Chr	TU1130	979303	977765	-	ga	NA	NA	34	740	2	11566	3481	12661	52	8888	1931	24650	18568	19253	1798	-N	24650	10284.8	2.4	1.28	NA	D082_09720, D082_09710	hypothetical protein, hypothetical protein	TU1126	D082_09650, D082_09660, D082_09670, D082_09680, D082_09690, D082_09700
Chr	TU2141	1860788	1863296	+	ga	1860829	NA	456	5	2	10783	1393	2258	550	18800	12171	24649	870	2418	1430	-N	24649	7532.2	3.27	1.31	NA	D082_18810, D082_18830	3-oxoacyl-[acyl-carrier protein] reductase;db_xref=GO:0004316, Tryptophan-rich protein DUF2389	TU2142, TU2143	D082_18820
Chr	TU3282	2821768	2820517	-	ga	NA	NA	36	28	1	7972	14467	17667	9931	14302	15302	18079	24584	11526	23909	-P	24584	15773.9	1.56	1.03	NA	D082_28380	putative arylsulfatase regulatory protein	TU3279, TU3283	D082_28360, D082_28370
Chr	TU3331	2861243	2862654	+	ga	NA	NA	52	793	1	13523	6769	15900	6184	24580	23027	15150	22497	16318	8910	-Fe	24580	15285.8	1.61	1.07	NA	D082_28840	Recombination protein RecR	TU3332, TU3333	D082_28850
Chr	TU952	816649	818914	+	ga	NA	818482, 817364	160	18	1	24449	4139	7786	183	17740	22529	4352	17908	14893	8215	15C	24449	12219.4	2	1.09	NA	D082_08240	Translation elongation factor G	TU950, TU953	D082_08230
Chr	TU2106	1839545	1840035	+	ga	NA	NA	29	345	1	22385	1895	8245	52	16423	21447	3474	24410	21887	3924	-P	24410	12414.2	1.97	1.09	NA	D082_18590	Cytochrome b6-f complex subunit V (PetG)	TU2105, TU2107	D082_18600
Chr	TU1405	1218218	1220965	+	ga	NA	NA	43	NA	2	2349	1702	5594	26	13168	3921	9584	9075	24218	286	exp. P.	24218	6992.3	3.46	1.84	NA	D082_12250, D082_12260	Geranylgeranyl hydrogenase BchP; Geranylgeranyl diphosphate reductase, Putative phage protein	TU1406, TU1407	NA
Chr	TU1645	1465564	1466526	+	a	1465565	NA	NA	NA	0	16798	5996	21822	10979	22860	21710	15192	21315	24088	11484	exp. P.	24088	17224.4	1.4	1.05	NA	NA	NA	NA	D082_14720
Chr	TU2544	2192286	2189572	-	ga	NA	2190616	48	133	3	9217	4565	1374	105	6181	3131	18288	3616	24088	1390	exp. P.	24088	7195.5	3.35	1.32	NA	D082_22300, D082_22290, D082_22280	Glutamine synthetase type I;db_xref=GO:0004356, hypothetical protein, SSU ribosomal protein S2p (SAe);db_xref=GO:0003735,GO:0005622,GO:0005840,GO:0006412	TU2545, TU2546	D082_22270
Chr	TU328	263526	263341	-	a	NA	NA	NA	NA	0	1779	1895	2454	2254	3328	4477	24064	4312	2849	3515	-N	24064	5092.7	4.73	5.38	1	NA	NA	NA	D082_02760
Chr	TU682	566078	567624	+	ga	NA	566687	38	306	1	9395	2669	5725	341	15106	7344	24022	8763	10922	2738	-N	24022	8702.5	2.76	1.59	NA	D082_05940	Alanine racemase	TU683	D082_05960, D082_05950
Chr	TU1324	1160412	1160781	+	ga	NA	NA	103	84	1	9787	2824	9259	52	23263	23963	7784	8693	16965	1430	HL	23963	10402	2.3	1.03	NA	D082_11615	30S ribosomal protein S21	TU1325	D082_11620
Chr	TU3078	2636820	2632376	-	ga	NA	2633888, 2634023	58	281	3	23951	2437	6772	26	12692	17321	6612	10953	12605	2084	15C	23951	9545.3	2.51	1.38	NA	D082_26600, D082_26590, D082_26580	NADH dehydrogenase subunit 5, NADH dehydrogenase subunit 4, Involved in CO2 fixation, Ribose 5-phosphate isomerase;db_xref=GO:0004751	TU3077, TU3079	D082_26570, D082_26610
Chr	TU3090	2644693	2647866	+	gai	NA	2645552, 2645301	596	371	3	391	193	23948	131	1939	351	419	1043	604	41	-CO2	23948	2906	8.24	12.35	1	D082_26770, D082_26780, D082_26790	hypothetical protein, RNA polymerase sigma-70 factor, hypothetical protein	TU3091, TU3092, TU3093	D082_26800, D082_26750
Chr	TU3029	2590543	2589036	-	ga	NA	NA	46	455	2	15908	7930	11353	472	23921	15361	15317	13074	15541	2452	-Fe	23921	12132.9	1.97	1.5	NA	D082_26130, D082_26120	hypothetical protein, Iron-uptake factor PiuC	TU3028, TU3030	D082_26110
Chr	TU2690	2299387	2297120	-	ga	NA	2297768	15	305	3	12491	6267	13643	498	12034	20657	4645	23854	19771	8011	-P	23854	12187.1	1.96	1.15	NA	D082_23260, D082_23250, D082_23240	Phosphate transport ATP-binding protein PstB, Phosphate transport ATP-binding protein PstB, hypothetical protein	TU2688, TU2691	D082_23230
Chr	TU2376	2049489	2049350	-	a	2049351	NA	NA	NA	0	15303	6654	15442	23846	17960	16326	9960	15473	17094	10749	Dark	23846	14880.7	1.6	1.33	NA	NA	NA	NA	D082_20760
Chr	TU915	780531	784098	+	ga	NA	NA	172	102	2	5089	7543	5562	23793	8669	6466	3432	8380	7555	11035	Dark	23793	8752.4	2.72	2.16	0.9876	D082_07940, D082_07950	hypothetical protein, 2'-O-glycosyltransferase CruG	TU914, TU916, TU917	NA
Chr	TU3093	2649583	2647777	-	ga	NA	NA	155	8	1	7580	16401	8964	1205	16752	11938	23687	13874	13123	8133	-N	23687	12165.7	1.95	1.41	NA	D082_26800	hypothetical protein	TU3090	D082_26770, D082_26780, D082_26790, D082_26810
Chr	TU876	740219	742112	+	ga	NA	NA	72	244	3	7829	7388	11549	23453	11961	5354	11383	9319	5094	8378	Dark	23453	10170.8	2.31	1.96	NA	D082_07500, D082_07510, D082_07520	hypothetical protein, hypothetical protein, Ribonuclease Z	TU874, TU877	D082_07550, D082_07540, D082_07530, D082_07490, D082_07480
Chr	TU3517	3024298	3025092	+	g	NA	NA	32	113	2	13523	3907	8343	210	10717	23407	4394	7441	11526	899	HL	23407	8436.7	2.77	1.73	NA	D082_30410, D082_30420	SSU ribosomal protein S16p;db_xref=GO:0003735,GO:0005622,GO:0005840,GO:0006412, KH domain RNA binding protein YlqC	NA	NA
Chr	TU3662	3169043	3165471	-	ga	NA	NA	36	279	2	8541	1277	4842	341	8120	23027	1381	4938	8202	777	HL	23027	6144.6	3.75	2.7	1	D082_31890, D082_31880	hypothetical protein, ABC transporter ATP-binding protein;db_xref=GO:0005524,GO:0006810,GO:0016021,GO:0016887	TU3660	D082_31870
Chr	TU2634	2257438	2259597	+	ga	NA	2258705	53	865	1	12278	2398	8081	131	15582	22851	921	17595	19253	2248	HL	22851	10133.8	2.25	1.19	NA	D082_22860	Ferredoxin-NADP(+) reductase	TU2635, TU2636	D082_22870, D082_22850
Chr	TU2096	1835927	1838165	+	ga	NA	NA	55	NA	1	747	4642	916	22640	2487	1726	963	3686	1036	5477	Dark	22640	4432	5.11	4.13	1	D082_18560	sensory transduction histidine kinase	TU2097, TU2098, TU2099, TU2100	D082_18570
Chr	TU3248	2786174	2786850	+	ga	NA	NA	296	69	1	4128	851	3959	498	4206	22558	84	3825	7814	1962	HL	22558	4988.5	4.52	2.89	1	D082_28020	Possible carbon dioxide concentrating mechanism protein CcmK	TU3247, TU3249	NA
Chr	TU2609	2240049	2241760	+	ga	NA	NA	30	419	1	9075	14931	14297	6577	18581	10182	16280	10745	10058	22274	stat. P.	22274	13300	1.67	1.2	NA	D082_22660	Kef-type K+ transport systems (NAD-binding component fused to domain related to exopolyphosphatase)	TU2608, TU2610	D082_22670, D082_22650
Chr	TU3807	3286493	3287577	+	ga	NA	3287175	52	76	2	22207	1199	2748	52	11668	4857	16029	10571	9281	1185	15C	22207	7979.7	2.78	1.39	NA	D082_33020, D082_33030	hypothetical protein, Urease accessory protein UreE;db_xref=GO:0006461,GO:0016151,GO:0019627	TU3806, TU3808	NA
Chr	TU1900	1683688	1684509	+	ga	NA	NA	69	294	1	11281	18490	16751	2096	18471	7637	19377	22115	12821	12220	-P	22115	14125.9	1.57	1.14	NA	D082_16970	Putative activity regulator of membrane protease YbbK	TU1899, TU1901, TU1902, TU1903	D082_17020, D082_17010, D082_17000, D082_16990, D082_16980
Chr	TU3936	3386576	3387679	+	ga	NA	NA	43	302	1	4093	15550	1243	2804	1097	1434	22013	1669	5741	1635	-N	22013	5727.9	3.84	1.42	NA	D082_34120	Histidine ABC transporter, ATP-binding protein HisP	TU3937	D082_34130
Chr	TU2705	2312326	2310924	-	ga	NA	NA	25	40	1	3025	1973	458	0	402	614	21888	1147	2417	695	-N	21888	3261.9	6.71	7.24	1	D082_23400	NADH dehydrogenase	TU2706, TU2707	NA
Chr	TU638	525427	525700	+	a	NA	NA	NA	NA	0	18363	5416	7885	131	18142	14425	21804	14152	18001	2738	-N	21804	12105.7	1.8	1.19	NA	NA	NA	TU633	D082_05540, D082_05530, D082_05500, D082_05490
Chr	TU1426	1238662	1238017	-	ga	NA	NA	43	NA	2	20072	3249	6969	0	20520	21651	2678	20550	21757	1226	exp. P.	21757	11867.2	1.83	1	NA	D082_12470, D082_12450	Photosystem II protein PsbK, Thymidylate synthase thyX	TU1427	D082_12460
Chr	TU3830	3308689	3306791	-	ga	NA	3308551	76	46	2	4057	9825	6740	2647	14484	5969	21720	17212	10749	4537	-N	21720	9794	2.22	1.26	NA	D082_33270, D082_33260	hypothetical protein, melibiose carrier protein	TU3829	NA
Chr	TU1854	1647949	1646864	-	ga	NA	NA	168	72	1	17118	1625	11582	52	21653	11674	11802	10745	18649	2043	-Fe	21653	10694.3	2.02	1.16	NA	D082_16540	Fatty acid desaturase	TU1851, TU1855	D082_16530, D082_16550
Chr	TU3566	3075657	3070995	-	ga	NA	3072906	29	NA	3	4271	696	3075	79	10132	3774	21595	2817	3583	409	-N	21595	5043.1	4.28	2.13	0.864617	D082_30980, D082_30960, D082_30950	Glucose-6-phosphate 1-dehydrogenase;db_xref=GO:0004345, hypothetical protein, Excinuclease ABC subunit A;db_xref=GO:0005524,GO:0016887	TU3565, TU3567, TU3568, TU3569	D082_30970
Chr	TU180	145513	141418	-	ga	NA	NA	159	77	4	71	39	0	0	146	263	209	21524	0	41	-P	21524	2229.3	9.66	81.84	1	D082_01510, D082_01490, D082_01480, D082_01470	Phosphate ABC transporter, periplasmic phosphate-binding protein PstS, Phosphate transport system permease protein PstC, Phosphate transport system permease protein PstA, Phosphate transport ATP-binding protein PstB	TU177, TU181	D082_01450, D082_01460, D082_01500
Chr	TU2658	2284287	2283274	-	g	NA	NA	37	137	1	14057	928	8604	26	12875	21417	16280	12970	16016	2738	HL	21417	10591.1	2.02	1.32	NA	D082_23080	Glutamate racemase	NA	NA
Chr	TU266	226733	225281	-	ga	NA	NA	74	8	1	3523	3830	8604	1258	5157	1521	21218	4590	5612	5517	-N	21218	6083	3.49	2.47	0.999999	D082_02430	hypothetical protein	TU267	NA
Chr	TU2158	1871247	1871785	+	ga	NA	NA	26	312	1	1566	0	98	0	329	59	21218	35	1511	41	-N	21218	2485.7	8.54	13.55	1	D082_18940	hypothetical protein	TU2157, TU2159	D082_18950
Chr	TU1418	1230871	1232258	+	ga	NA	NA	40	430	1	19680	1663	8801	131	17411	16853	10965	17038	21109	2902	exp. P.	21109	11655.3	1.81	1.07	NA	D082_12370	Beta-carotene hydroxylase	TU1419	D082_12380
Chr	TU1060	920030	919868	-	ai	NA	NA	NA	NA	0	8007	12649	11582	6053	4609	8719	7156	13387	12130	21048	stat. P.	21048	10534	2	1.57	NA	NA	NA	TU1059	NA
Chr	TU3522	3029368	3028433	-	ga	NA	NA	40	55	2	18470	3752	10436	2856	7535	13020	2511	21002	17570	8542	-P	21002	10569.4	1.99	1.14	NA	D082_30460, D082_30450	hypothetical protein, Photosystem II protein PsbV, cytochrome c550	TU3520, TU3523	D082_30440
Chr	TU2386	2059633	2061635	+	ga	NA	2059860, 2060248	27	548	3	2598	6034	4548	445	11814	6203	20967	5424	5828	1921	-N	20967	6578.2	3.19	1.77	NA	D082_20890, D082_20900, D082_20910	Chaperone protein DnaJ;db_xref=GO:0006457,GO:0031072,GO:0051082, hypothetical protein, TPR repeat	TU2387, TU2388	D082_20950, D082_20940, D082_20930, D082_20920
Chr	TU959	827131	828412	+	ga	NA	NA	109	66	1	2384	155	1080	26	20958	1346	6110	1287	1684	82	-Fe	20958	3511.2	5.97	3.43	1	D082_08320	Ferric iron ABC transporter, ATP-binding protein	TU958, TU960, TU961	D082_08310
Chr	TU442	357579	358729	+	ga	NA	NA	56	858	1	17616	1741	11909	131	15728	20949	12178	5042	8029	1063	HL	20949	9438.6	2.22	1.19	NA	D082_03740	hypothetical protein	TU443	D082_03770, D082_03760, D082_03750
Chr	TU2549	2193793	2193843	+	a	NA	NA	NA	NA	0	6192	11102	14657	10403	15179	14249	18079	20933	10274	17043	-P	20933	13811.1	1.52	1.16	NA	NA	NA	TU2547	D082_22340, D082_22330, D082_22310
Chr	TU1309	1151895	1151945	+	a	NA	NA	NA	NA	0	7260	11373	15933	13469	15179	14746	18288	20898	12130	19086	-P	20898	14836.2	1.41	1.09	NA	NA	NA	TU1307	D082_11570
Chr	TU3969	3421246	3416515	-	ga	NA	NA	32	561	5	3025	3288	8539	236	8486	4652	20841	8415	8979	1635	-N	20841	6809.6	3.06	2.32	0.999964	D082_34450, D082_34440, D082_34430, D082_34420, D082_34410	NAD(P) transhydrogenase alpha subunit;db_xref=GO:0008750, hypothetical protein, hypothetical protein, NAD(P) transhydrogenase subunit beta;db_xref=GO:0008750, hypothetical protein	TU3968, TU3970, TU3971	D082_34460
Chr	TU2534	2181031	2181195	+	a	NA	NA	NA	NA	0	7260	11450	15867	13469	15143	14805	18121	20759	12174	19209	-P	20759	14825.7	1.4	1.08	NA	NA	NA	TU2533	D082_22160
Chr	TU1890	1675146	1674539	-	ga	NA	NA	127	61	1	6762	3520	5300	1415	4645	20744	1674	3512	6734	572	HL	20744	5487.8	3.78	3.07	1	D082_16870	Transcriptional regulator, FUR family	TU1889	D082_16860
Chr	TU3713	3215573	3215156	-	a	3215543	NA	NA	NA	0	19004	3249	5431	157	20520	16589	13350	11127	12519	1389	-Fe	20520	10333.5	1.99	1.08	NA	NA	NA	TU3712	D082_32320
Chr	TU2397	2065870	2066070	+	ga	2065872	NA	17	99	1	11887	7504	8474	4193	11777	12494	20506	12414	9756	12220	-N	20506	11122.5	1.84	1.64	NA	D082_t29	tRNA-Ser	TU2398	NA
Chr	TU3431	2949815	2949568	-	an	2949812	NA	NA	NA	0	20463	3172	9226	524	15581	9509	19670	10467	8547	4414	15C	20463	10157.3	2.01	1.04	NA	NA	NA	TU3432, TU3433	D082_29690
Chr	TU408	327481	329927	+	ga	NA	NA	60	47	3	3416	812	5398	26	5011	1638	20381	9910	9454	2370	-N	20381	5841.6	3.49	2.06	0.29412	D082_03430, D082_03440, D082_03450	hypothetical protein, hypothetical protein, Oligopeptide transport ATP-binding protein OppF	TU407, TU409	NA
Chr	TU404	324443	324368	-	n	324399, 324400	NA	NA	NA	0	6940	851	2323	0	20300	12641	2679	1495	5870	82	-Fe	20300	5318.1	3.82	1.61	NA	NA	NA	NA	NA
Chr	TU2002	1770757	1770360	-	gai	NA	NA	110	NA	1	6441	20270	8375	812	15106	11001	10253	12796	11440	5763	42C	20270	10225.7	1.98	1.34	NA	D082_17830	hypothetical protein	TU2003	D082_17850
Chr	TU395	317553	318094	+	g	NA	NA	13	NA	1	676	116	294	0	20264	790	544	974	648	82	-Fe	20264	2438.8	8.31	20.8	1	D082_03300	MotA/TolQ/ExbB proton channel family protein	NA	NA
Chr	TU2877	2471998	2470148	-	ga	NA	NA	129	38	2	13417	1006	6020	157	10827	20130	2344	7511	13598	858	HL	20130	7586.8	2.65	1.48	NA	D082_24930, D082_24920	Acyl carrier protein;db_xref=GO:0048037, 3-oxoacyl-[acyl-carrier-protein] synthase, KASII;db_xref=GO:0004315	TU2876, TU2878, TU2879	NA
Chr	TU1586	1410905	1408269	-	ga	NA	1409410	22	37	2	641	20076	3533	5372	1061	205	963	7093	3324	13405	42C	20076	5567.3	3.61	1.5	NA	D082_14210, D082_14200	Phosphoenolpyruvate synthase;db_xref=GO:0008986, hypothetical protein	TU1587, TU1588	NA
Chr	TU986	844535	844636	+	a	NA	NA	NA	NA	0	10783	9361	9324	19967	7279	8748	6152	11440	12735	10831	Dark	19967	10662	1.87	1.57	NA	NA	NA	TU982	D082_08510, D082_08500, D082_08480
Chr	TU321	258562	257491	-	ga	NA	NA	29	62	1	4306	1818	4777	236	19934	6115	12429	6607	3842	1962	-Fe	19934	6202.6	3.21	1.6	NA	D082_02720	iron-sulfur cluster-binding protein	TU318, TU322	D082_02710
Chr	TU2920	2500385	2501438	+	ga	NA	NA	50	554	1	13310	3481	4842	105	16679	8368	19795	6815	8763	736	-N	19795	8289.4	2.39	1.19	NA	D082_25420	hypothetical protein	TU2921, TU2922	D082_25430
Chr	TU3971	3418171	3418978	+	a	NA	NA	NA	NA	0	7829	13848	11745	10979	14119	16502	18581	19716	12130	19291	-P	19716	14474	1.36	1.02	NA	NA	NA	TU3969	D082_34450, D082_34440, D082_34430, D082_34420, D082_34410
Chr	TU19	19525	21949	+	ga	NA	NA	85	451	2	1601	12920	2192	629	19642	15653	6863	10571	9324	82	-Fe	19642	7947.7	2.47	1.25	NA	D082_00130, D082_00140	PatA subfamily, hypothetical protein	TU20, TU21, TU22	D082_00160, D082_00150
Chr	TU2227	1927464	1929570	+	ga	1927466	1927788, 1928231	70	75	2	8042	2592	8604	236	6328	3950	3264	14604	19556	572	exp. P.	19556	6774.8	2.89	1.34	NA	D082_19530, D082_19540	Heme oxygenase;db_xref=GO:0004392, Coproporphyrinogen III oxidase, aerobic;db_xref=GO:0004109	TU2226	D082_19520
Chr	TU1545	1367809	1366848	-	ga	NA	1367325	112	250	1	16833	8974	12694	9381	16898	14425	13685	19507	12433	12220	-P	19507	13705	1.42	1.15	NA	D082_13730	hypothetical protein	TU1544	NA
Chr	TU80	68766	67227	-	g	NA	NA	222	1	1	19502	116	2127	52	11046	10153	1465	1287	4619	695	15C	19502	5106.2	3.82	1.77	NA	D082_00660	UDP-N-acetylglucosamine 1-carboxyvinyltransferase	NA	NA
Chr	TU200	167642	168428	+	gai	NA	167792	111	22	1	19431	39	1472	0	2341	4447	3515	3129	4403	654	15C	19431	3943.1	4.93	4.37	1	D082_01720	HupE-UreJ family cobalt transporter	TU201	NA
Chr	TU2617	2248815	2246588	-	gai	NA	NA	758	184	2	19431	696	5235	157	9217	9743	6026	8102	11828	1103	15C	19431	7153.8	2.72	1.64	NA	D082_22740, D082_22730	hypothetical protein, hypothetical protein	TU2616, TU2618	NA
Chr	TU2250	1945999	1945732	-	g	NA	NA	9	188	1	19324	542	1145	79	3658	3014	837	1912	2547	531	15C	19324	3358.9	5.75	5.28	1	D082_t25	tRNA-Cys	NA	NA
Chr	TU1084	935028	937094	+	ga	NA	935675	206	496	1	1139	155	1211	0	2012	19252	251	904	7425	41	HL	19252	3239	5.94	2.59	1	D082_09370	UDP-N-acetylmuramoylalanyl-D-glutamyl-2,6- diaminopimelate--D-alanyl-D-alanine ligase	TU1082, TU1085, TU1086	D082_09360, D082_09350
Chr	TU3376	2899037	2899747	+	ga	NA	NA	61	293	1	7189	9168	11876	1127	19203	8690	5399	10466	14030	5231	-Fe	19203	9237.9	2.08	1.37	NA	D082_29220	probable iron binding protein from the HesB_IscA_SufA family	NA	D082_29230
Chr	TU2222	1926313	1924810	-	ga	NA	NA	28	42	1	15943	7002	9880	236	15765	12406	12890	19055	13425	2861	-P	19055	10946.3	1.74	1.2	NA	D082_19500	hypothetical protein	TU2223, TU2224	NA
Chr	TU1116	965183	962367	-	ga	NA	962767	98	NA	3	2954	851	4286	157	18874	3599	8621	6398	4749	490	-Fe	18874	5097.9	3.7	2.19	0.999811	D082_09580, D082_09570, D082_09560	Thiamin biosynthesis protein ThiC;db_xref=GO:0009228, Inner membrane protein YihY, formerly thought to be RNase BN, tRNA:Cm32/Um32 methyltransferase;db_xref=GO:0003723,GO:0006396,GO:0008173	TU1117	D082_09590, D082_09610
Chr	TU943	809184	809028	-	an	NA	NA	NA	NA	0	9039	5067	8670	210	10351	18813	5441	9284	12087	2084	HL	18813	8104.6	2.32	1.56	NA	NA	NA	TU939	D082_08140
Chr	TU3352	2877195	2876394	-	ga	NA	NA	25	222	1	8292	2437	4973	2358	18618	17789	4227	18394	15670	4455	-Fe	18618	9721.3	1.92	1.01	NA	D082_28980	FKBP-type peptidyl-prolyl cis-trans isomerase	TU3350, TU3353	D082_28960, D082_28970
Chr	TU3132	2689628	2691043	+	ga	NA	2689746	113	136	1	7901	2321	3828	314	9217	5237	18540	5007	7511	777	-N	18540	6065.3	3.06	2.01	0.229184	D082_27200	Carbamoyl-phosphate synthase small chain	TU3131	D082_27190
Chr	TU889	758676	756930	-	gai	NA	757419	27	94	2	7046	1934	4875	105	13424	7549	18498	6746	6087	981	-N	18498	6724.5	2.75	1.38	NA	D082_07710, D082_07700	hypothetical protein, Permease	TU886	D082_07670
Chr	TU912	780360	778499	-	ga	780321	NA	115	53	2	8684	2514	7656	341	12509	6290	18414	8276	7036	2616	-N	18414	7433.6	2.48	1.47	NA	D082_07930, D082_07920	hypothetical protein, Phage shock protein A	TU913	NA
Chr	TU842	695116	702271	+	ga	NA	699465, 696217, 697561, 697850	32	360	6	18399	1315	5529	26	12582	12874	1841	9736	13166	1471	15C	18399	7693.9	2.39	1.4	NA	D082_07080, D082_07090, D082_07100, D082_07110, D082_07130, D082_07140	NAD-dependent epimerase/dehydratase, hypothetical protein, hypothetical protein, Inner membrane protein YqiK, hypothetical protein, Succinyl-CoA ligase [ADP-forming] beta chain;db_xref=GO:0004775	TU843, TU844, TU845	D082_07150, D082_07120
Chr	TU2498	2152153	2149703	-	ga	NA	NA	140	823	1	5658	12378	8277	16875	18398	2838	9416	5529	5051	12915	-Fe	18398	9733.5	1.89	1.09	NA	D082_21890	hypothetical protein	TU2496, TU2499	D082_21860, D082_21870, D082_21880
Chr	TU3183	2727662	2728724	+	ga	NA	NA	62	NA	1	18328	967	3043	157	4170	4623	1130	4903	6346	1471	15C	18328	4513.8	4.06	2.89	1	D082_27490	RuBisCO operon transcriptional regulator	TU3184	NA
Chr	TU1673	1490545	1488624	-	gai	NA	NA	26	NA	3	7438	4294	8670	839	16972	9070	18247	8763	8245	5068	-N	18247	8760.6	2.08	1.08	NA	D082_14940, D082_14930, D082_14920	3-isopropylmalate dehydratase small subunit;db_xref=GO:0003861, Pentapeptide repeat family protein, hypothetical protein	TU1674, TU1675, TU1676	NA
Chr	TU3175	2720929	2723883	+	ga	NA	2723472, 2722136	36	298	3	4698	1895	1996	183	8486	18228	2888	4520	10965	409	HL	18228	5426.8	3.36	1.66	NA	D082_27410, D082_27420, D082_27430	O-antigen export system, permease protein, Teichoic acid export ATP-binding protein TagH, UDP-glucose 4-epimerase;db_xref=GO:0003978	TU3176, TU3177, TU3178	D082_27460, D082_27450, D082_27440
Chr	TU2372	2048368	2047761	-	ga	NA	NA	54	17	1	12883	8820	7819	786	18142	14161	11090	14117	10231	2820	-Fe	18142	10086.9	1.8	1.28	NA	D082_20740	hypothetical protein	TU2371, TU2373	NA
Chr	TU2639	2269195	2262726	-	ga	2269194	2265682, 2264472	59	NA	4	3737	4216	2781	393	7132	4506	17953	5355	3540	3392	-N	17953	5300.5	3.39	2.52	1	D082_22930, D082_22920, D082_22910, D082_22900	diguanylate cyclase/phosphodiesterase (GGDEF & EAL domains) with PAS/PAC sensor(s);db_xref=GO:0005554, hypothetical protein, hypothetical protein, Helicase PriA essential for oriC/DnaA-independent DNA replication	TU2640, TU2641, TU2642	NA
Chr	TU823	677057	679579	+	ga	NA	NA	34	NA	1	8221	1006	6576	1153	8705	4681	17912	7198	8202	5313	-N	17912	6896.7	2.6	2.06	0.48466	D082_06960	hypothetical protein	TU821, TU824, TU825, TU826	D082_06950
Chr	TU364	293075	295700	+	g	NA	295523	33	72	3	2527	10831	10436	3773	6657	1960	13266	17838	10663	7275	-P	17838	8522.6	2.09	1.34	NA	D082_03050, D082_03060, D082_03070	hypothetical protein, Twitching motility protein PilT;db_xref=GO:0005524,GO:0005622,GO:0006810, Glycosyltransferase	NA	NA
Chr	TU1283	1132791	1130525	-	ga	1132788	1131729	30	1034	1	10000	3094	1996	0	6913	6612	17745	3408	8979	817	-N	17745	5956.4	2.98	1.77	NA	D082_11370	Argininosuccinate synthase	TU1282, TU1284	D082_11340, D082_11350, D082_11360
Chr	TU3284	2822820	2821793	-	ga	NA	NA	44	NA	3	8185	6885	10109	524	17740	6174	16531	10710	6130	3024	-Fe	17740	8601.2	2.06	1.07	NA	D082_28410, D082_28400, D082_28390	hypothetical protein, hypothetical protein, hypothetical protein	TU3283	NA
Chr	TU2329	2008158	2008732	+	a	NA	NA	NA	NA	0	14911	5222	5496	5555	6072	14308	2344	11857	17699	3556	exp. P.	17699	8702	2.03	1.19	NA	NA	NA	TU2328	D082_20360, D082_20350
Chr	TU1989	1763465	1762466	-	gai	NA	NA	163	96	1	17509	4758	6053	341	8705	5588	15987	12274	4360	3556	15C	17509	7913.1	2.21	1.1	NA	D082_17740	hypothetical protein	TU1990, TU1991, TU1992	NA
Chr	TU419	333786	336486	+	ga	NA	NA	16	254	2	7651	1702	3566	262	10205	7051	17451	6433	6777	1103	-N	17451	6220.1	2.81	1.71	NA	D082_03490, D082_03500	hypothetical protein, Amino-terminal intein-mediated trans-splice / DNA polymerase III alpha subunit;db_xref=GO:0003887	TU418, TU420, TU421	NA
Chr	TU963	831826	829559	-	ga	NA	830640	133	576	2	13274	11992	8277	8621	14228	13283	10002	17421	12476	13691	-P	17421	12326.5	1.41	1.22	NA	D082_08350, D082_08340	ABC transporter ATP-binding protein;db_xref=GO:0005524,GO:0006810,GO:0016021,GO:0016887, two-component response regulator	TU962, TU964	D082_08330
Chr	TU2246	1942436	1944267	+	ga	NA	NA	30	473	1	6726	2050	4024	262	9217	10504	17410	2643	8547	1185	-N	17410	6256.8	2.78	1.66	NA	D082_19760	Branched-chain amino acid ABC transporter, amino acid-binding protein	TU2247	D082_19770
Chr	TU1414	1227234	1227089	-	g	NA	NA	1	64	1	5338	7156	11712	4193	7242	9919	17368	10779	9583	14713	-N	17368	9800.3	1.77	1.18	NA	D082_t14	tRNA-Leu	NA	NA
Chr	TU3458	2972099	2970435	-	ga	NA	2970608	145	26	1	17367	774	4253	52	11558	13664	7115	10710	17224	1676	15C	17367	8439.3	2.06	1.01	NA	D082_29900	2,3-bisphosphoglycerate-independent phosphoglycerate mutase	TU3459	D082_29910
Chr	TU30	28204	26951	-	ga	NA	NA	46	56	2	10107	10135	5823	1729	7827	3218	17326	9840	10447	13896	-N	17326	9034.8	1.92	1.25	NA	D082_00230, D082_00220	Anti-sigma regulatory factor (Ser/Thr protein kinase), essential for photomixotrophic growth, PmgA, Lipase family protein	TU29	D082_00210
Chr	TU2887	2475805	2475268	-	ga	NA	NA	23	28	2	8078	1934	4417	445	9217	17321	1130	2608	4576	6008	HL	17321	5573.4	3.11	1.88	NA	D082_25000, D082_24990	hypothetical protein, hypothetical protein	TU2886	NA
Chr	TU926	793138	795359	+	ga	793139	794198	37	NA	3	10391	929	3893	105	9327	17292	13183	3582	9368	449	HL	17292	6851.9	2.52	1.31	NA	D082_08010, D082_08020, D082_08030	SpoIID-like protein, Phospholipase/carboxylesterase family protein, 7,8-didemethyl-8-hydroxy-5-deazariboflavin synthase subunit 1	TU924	D082_08000
Chr	TU1106	952646	953258	+	ga	952647	NA	76	138	1	14555	1238	4580	734	17264	16532	10253	13943	17009	3965	-Fe	17264	10007.3	1.73	1.01	NA	D082_09500	hypothetical protein	TU1104	NA
Chr	TU494	402490	402702	+	ga	NA	NA	37	68	1	17260	4603	6936	288	13899	15449	1465	15786	15886	2452	15C	17260	9402.4	1.84	1.09	NA	D082_04185	photosystem II reaction center protein M	TU493	D082_04200, D082_04190, D082_04180
Chr	TU3354	2882682	2877196	-	ga	NA	2878258	1	6	3	4911	8317	10502	4586	8522	9597	17200	11405	9109	12343	-N	17200	9649.2	1.78	1.39	NA	D082_t37, D082_29000, D082_28990	tRNA-Pseudo-CAT, Signal transduction histidine kinase, Two-component response regulator	TU3353, TU3355, TU3356, TU3357, TU3358, TU3359	NA
Chr	TU1494	1308591	1312207	+	ga	NA	NA	43	173	2	1744	3443	7034	16980	1902	1346	753	730	1899	6784	Dark	16980	4261.5	3.98	2.41	1	D082_13210, D082_13230	ClpB protein;db_xref=GO:0005515,GO:0005524,GO:0019538, hypothetical protein	TU1495	D082_13220
Chr	TU3791	3268069	3268480	+	g	NA	NA	67	108	1	5979	1973	3075	131	16972	5881	16866	2399	4274	1185	-Fe	16972	5873.5	2.89	1.01	NA	D082_32850	Hypothetical protein	NA	NA
Chr	TU438	354770	355822	+	ga	NA	NA	52	536	1	5943	10290	5496	1625	9547	3891	16949	6502	3972	8869	-N	16949	7308.4	2.32	1.65	NA	D082_03680	Iojap protein	TU437	D082_03690
Chr	TU3260	2797117	2799195	+	ga	NA	NA	38	271	1	5089	4139	6674	52	16935	5442	11718	7267	7727	777	-Fe	16935	6582	2.57	1.45	NA	D082_28110	Hypothetical protein, contains AAA+ NTPase domain and putative R3H ssDNA-binding domain	TU3261	D082_28120
Chr	TU2327	2007868	2006448	-	ga	NA	NA	1	4	2	11673	6731	5660	419	13497	16882	1841	14361	12907	2248	HL	16882	8621.9	1.96	1.18	NA	D082_20340, D082_20330	hypothetical protein, 3-polyprenyl-4-hydroxybenzoate carboxy-lyase UbiX	TU2325	NA
Chr	TU954	818915	819005	+	n	NA	NA	NA	NA	0	15054	7582	16849	1310	8632	16268	10923	11683	14030	8092	-CO2	16849	11042.3	1.53	1.04	NA	NA	NA	NA	NA
pSYLB	TU6089	85249	86277	+	a	NA	NA	NA	NA	0	2705	10522	10142	2987	10754	6759	16824	8797	6562	8991	-N	16824	8504.3	1.98	1.56	NA	NA	NA	TU5088	D082_51010
Chr	TU1842	1632407	1633364	+	ga	NA	NA	39	694	1	5979	1702	3861	3407	16716	11967	11425	4555	7036	1798	-Fe	16716	6844.6	2.44	1.4	NA	D082_16370	Protein CP12, regulation of Calvin cycle via association/dissociation of PRK/CP12/GAPDH complex	TU1843	D082_16390, D082_16380
Chr	TU3847	3321262	3321441	+	a	NA	NA	NA	NA	0	5587	1160	5823	917	6035	5471	16656	5563	4705	8133	-N	16656	6005	2.77	2.05	0.004763	NA	NA	TU3843	D082_33440, D082_33430, D082_33420, D082_33410
Chr	TU1624	1437477	1440268	+	gai	NA	NA	117	104	2	16620	426	5562	210	7718	3628	5775	3095	3799	940	15C	16620	4777.3	3.48	2.15	0.982988	D082_14470, D082_14480	D-3-phosphoglycerate dehydrogenase;db_xref=GO:0004617, Ribosomal protein L11 methyltransferase;db_xref=GO:0005737,GO:0006479,GO:0008276	TU1623, TU1625, TU1626	NA
Chr	TU2496	2147810	2149932	+	ga	NA	NA	32	NA	2	961	193	131	26	549	263	16614	313	43	204	-N	16614	1929.7	8.61	17.29	1	D082_21860, D082_21870	Sulfate permease;db_xref=GO:0005215,GO:0006810,GO:0006813,GO:0008324,GO:0015137,GO:0015746,GO:0016021, Potassium channel protein	TU2495, TU2497, TU2498	D082_21890
Chr	TU2400	2069243	2067335	-	ga	NA	NA	89	335	2	12171	1354	9749	105	15106	13956	16531	9632	9195	1839	-N	16531	8963.8	1.84	1.09	NA	D082_21010, D082_21000	Protoporphyrinogen IX oxidase, novel form, HemJ, Phosphoadenylyl-sulfate reductase [thioredoxin];db_xref=GO:0004604	TU2399, TU2401, TU2402, TU2403	D082_20990
Chr	TU10	7387	6757	-	ga	NA	7335	1	556	1	5303	7543	6936	4245	7864	9392	16489	10953	8979	11158	-N	16489	8886.2	1.86	1.48	NA	D082_t01	tRNA-Pro	TU9	D082_00060
Chr	TU2417	2080860	2079301	-	ga	NA	NA	96	408	1	2847	5338	8245	210	15728	2399	16489	7893	6216	899	-N	16489	6626.4	2.49	1.05	NA	D082_21110	2-keto-3-deoxy-D-arabino-heptulosonate-7- phosphate synthase I beta	TU2416	NA
Chr	TU2422	2086122	2084700	-	ga	NA	NA	73	87	1	7260	155	1538	26	13094	16443	2385	2538	7123	572	HL	16443	5113.4	3.22	1.26	NA	D082_21180	S-adenosylmethionine synthetase	TU2421, TU2423	NA
Chr	TU620	514814	513877	-	ga	NA	NA	164	60	1	16406	1857	7230	183	10534	6261	8705	6398	6389	2248	15C	16406	6621.1	2.48	1.56	NA	D082_05380	Dethiobiotin synthetase	TU618, TU621	D082_05370, D082_05390, D082_05400, D082_05410, D082_05420, D082_05430
Chr	TU546	451847	452232	+	ga	NA	NA	31	139	1	5445	2244	2061	524	9364	16385	11341	974	2115	940	HL	16385	5139.3	3.19	1.44	NA	D082_04640	hypothetical protein	TU545	D082_04650
Chr	TU3200	2743331	2745081	+	ga	NA	NA	193	148	1	9395	7814	4515	786	11814	16385	1758	9249	13166	1430	HL	16385	7631.2	2.15	1.24	NA	D082_27640	Cell division trigger factor	TU3198, TU3201, TU3202	D082_27610, D082_27600, D082_27590
Chr	TU1082	935099	933264	-	ga	NA	NA	207	NA	2	2562	7118	2912	9748	9473	3921	4604	3199	2072	16266	stat. P.	16266	6187.5	2.63	1.67	NA	D082_09360, D082_09350	hypothetical protein, hypothetical protein	TU1081, TU1083, TU1084	D082_09340, D082_09370
Chr	TU3115	2671755	2673534	+	g	NA	2671915	30	NA	2	8114	580	1701	105	4792	16239	3139	9110	8073	1921	HL	16239	5377.4	3.02	1.78	NA	D082_27030, D082_27040	Dihydroneopterin triphosphate pyrophosphohydolase, Beta-hexosaminidase;db_xref=GO:0004563	NA	NA
Chr	TU204	172470	169766	-	ga	NA	NA	45	4	3	9609	5145	3861	79	10607	14015	4604	12900	16188	2330	exp. P.	16188	7933.8	2.04	1.16	NA	D082_01760, D082_01750, D082_01740	Photosystem II protein PsbY, hypothetical protein, DNA gyrase subunit B @ intein-containing;db_xref=GO:0003918	TU205, TU206	NA
Chr	TU3312	2846165	2845863	-	ga	NA	NA	1	221	1	4555	5222	8343	4219	8559	8456	16154	8658	7209	9604	-N	16154	8097.9	1.99	1.68	NA	D082_t36	tRNA-Leu	TU3309	D082_28630
Chr	TU3332	2861978	2861349	-	a	NA	NA	NA	NA	0	534	1586	1211	16115	732	439	544	765	734	3924	Dark	16115	2658.4	6.06	4.11	1	NA	NA	TU3331	D082_28840
Chr	TU496	403821	405035	+	gai	NA	NA	41	27	2	4804	1199	3206	131	9949	4623	16112	4764	6605	368	-N	16112	5176.1	3.11	1.62	NA	D082_04220, D082_04230	hypothetical protein, Ribosomal small subunit pseudouridine synthase A;db_xref=GO:0003723	TU497	NA
Chr	TU88	71929	73251	+	g	NA	NA	12	75	2	4413	7195	9259	4743	2268	1112	12555	16030	11526	4782	-P	16030	7388.3	2.17	1.28	NA	D082_00700, D082_00710	hypothetical protein, hypothetical protein	NA	NA
Chr	TU2039	1796497	1796390	-	n	NA	NA	NA	NA	0	4235	5106	916	12499	1353	322	15987	1460	3497	7520	-N	15987	5289.5	3.02	1.28	NA	NA	NA	NA	NA
Chr	TU3839	3314001	3315621	+	ga	NA	NA	17	455	1	11175	6653	9586	210	15947	12698	8579	14917	12217	1962	-Fe	15947	9394.4	1.7	1.07	NA	D082_33370	Threonine synthase	TU3838	D082_33380
Chr	TU3424	2933702	2932839	-	ga	NA	NA	37	329	1	6370	3249	7819	576	15911	10562	7240	7337	7252	3678	-Fe	15911	6999.4	2.27	1.51	NA	D082_29580	Ferric uptake regulation protein FUR	TU3423, TU3425	D082_29570
Chr	TU2153	1869647	1869478	-	an	NA	NA	NA	NA	0	15054	890	10502	288	7206	15887	1883	8832	13814	8378	HL	15887	8273.4	1.92	1.06	NA	NA	NA	TU2152	D082_18920
Chr	TU1085	935227	935100	-	an	935101	NA	NA	NA	0	1423	4409	1636	3852	15838	2516	1757	1356	1209	5476	-Fe	15838	3947.2	4.01	2.89	1	NA	NA	TU1084	D082_09370
Chr	TU3754	3241760	3243507	+	ga	3241765	3242866	93	116	1	3452	2669	5922	210	6109	1668	15820	10049	7296	2534	-N	15820	5572.9	2.84	1.57	NA	D082_32610	Probable RND efflux membrane fusion protein	TU3755	NA
Chr	TU91	76937	74602	-	ga	NA	76181	48	205	2	15801	1044	3501	79	9729	9070	4436	5668	8073	858	15C	15801	5825.9	2.71	1.62	NA	D082_00740, D082_00730	Abortive infection protein, hypothetical protein	TU89	D082_00720, D082_00750
Chr	TU745	615396	619104	+	ga	NA	616323	50	532	4	8612	15164	9848	4953	11046	15741	4478	13526	13210	7030	HL	15741	10360.8	1.52	1.04	NA	D082_06420, D082_06430, D082_06440, D082_06450	NAD kinase;db_xref=GO:0003951, ABC transporter, periplasmic spermidine putrescine-binding protein PotD, Xanthosine/inosine triphosphate pyrophosphatase, hypothetical protein	TU746, TU747	D082_06460, D082_t07
Chr	TU3330	2861162	2860213	-	g	NA	NA	23	38	2	6157	5377	3795	550	12143	6554	15652	5042	4792	2411	-N	15652	6247.3	2.51	1.29	NA	D082_28830, D082_28820	hypothetical protein, hypothetical protein	NA	NA
Chr	TU4054	3482334	3484196	+	ga	NA	NA	30	192	2	9751	7736	13021	734	15582	8514	12471	11127	9929	4864	-Fe	15582	9372.9	1.66	1.2	NA	D082_35140, D082_35150	Xaa-Pro aminopeptidase;db_xref=GO:0008451, Ferredoxin;db_xref=GO:0005506,GO:0006118,GO:0009055	TU4055, TU4056	D082_35160
Chr	TU2420	2084699	2083006	-	ga	NA	2083657, 2083193, 2084209	24	28	3	7580	1934	3370	131	10461	9216	1172	15578	12735	1185	-P	15578	6336.2	2.46	1.22	NA	D082_21170, D082_21160, D082_21150	Allophycocyanin alpha chain, hypothetical protein, hypothetical protein	TU2421	NA
pSYLA	TU5117	107292	107711	+	ga	107293	NA	19	212	1	8933	2437	3926	183	11302	10738	15527	6467	8849	1553	-N	15527	6991.5	2.22	1.37	NA	D082_41140	hypothetical protein	TU5116	D082_41150, NA
Chr	TU573	481007	481326	+	a	NA	NA	NA	NA	0	5552	8510	8866	7678	8888	10006	11216	11614	9842	15490	stat. P.	15490	9766.2	1.59	1.33	NA	NA	NA	NA	D082_05090
Chr	TU2111	1840895	1841636	+	a	NA	NA	NA	NA	0	15481	1702	8604	157	9876	5881	13099	6016	11569	11566	15C	15481	8395.1	1.84	1.18	NA	NA	NA	TU2109	D082_18620, D082_18610
Chr	TU911	778498	774679	-	g	NA	NA	12	75	2	12669	7234	9455	1598	15435	13108	12095	13770	9497	12138	-Fe	15435	10699.9	1.44	1.12	NA	D082_07910, D082_07900	hypothetical protein, Replicative DNA helicase @ intein-containing;db_xref=GO:0003678,GO:0005524,GO:0006260	NA	NA
Chr	TU2225	1926755	1926314	-	ga	NA	NA	32	173	1	7153	1663	4875	52	6145	15390	2051	6259	6130	1308	HL	15390	5102.6	3.02	2.15	0.998634	D082_19510	LSU ribosomal protein L28p	TU2224	NA
pSYLC	TU7012	14705	14118	-	a	NA	NA	NA	NA	0	4057	13616	10175	4717	12253	3599	9333	7198	6907	15326	stat. P.	15326	8718.1	1.76	1.13	NA	NA	NA	NA	D082_60170
Chr	TU97	81212	82152	+	ga	NA	NA	32	600	1	3772	5609	3533	79	13899	8222	15317	7511	8288	817	-N	15317	6704.7	2.28	1.1	NA	D082_00800	hypothetical protein	TU98	D082_00830, D082_00820, D082_00810
Chr	TU2975	2545445	2545953	+	a	NA	NA	NA	NA	0	7616	12069	7656	4402	15289	6788	13643	12031	8029	5272	-Fe	15289	9279.5	1.65	1.12	NA	NA	NA	TU2973, TU2976	D082_25760, D082_25750, D082_25740, D082_25730, D082_25720
Chr	TU1701	1513754	1511613	-	ga	NA	NA	128	88	1	9466	2553	3108	524	10461	7637	15275	6224	8116	3597	-N	15275	6696.1	2.28	1.46	NA	D082_15130	hypothetical protein	TU1700, TU1702	D082_15120
Chr	TU1733	1540178	1541788	+	ga	NA	NA	91	438	2	5516	3597	2617	0	8998	3657	15275	9075	5871	1022	-N	15275	5562.8	2.75	1.68	NA	D082_15390, D082_15400	hypothetical protein, hypothetical protein	TU1734, TU1735	NA
pSYLB	TU6005	9645	5760	-	ga	NA	NA	67	179	2	14484	9787	8277	1074	15253	14308	10463	11927	10792	4700	-Fe	15253	10106.5	1.51	1.05	NA	D082_50090, D082_50100	Rossmann fold nucleotide-binding protein Smf possibly involved in DNA uptake | Abortive infection bacteriophage resistance protein	TU5004, TU5006	D082_50060, D082_50070, D082_50080
Chr	TU1430	1240058	1242584	+	ga	NA	1240940, 1242056	32	268	3	3452	503	3664	79	15216	13459	12806	3755	6173	1103	-Fe	15216	6021	2.53	1.13	NA	D082_12520, D082_12530, D082_12540	Uncharacterized monothiol glutaredoxin ycf64-like, hypothetical protein, Histidinol dehydrogenase;db_xref=GO:0004399	TU1431, TU1432, TU1433	D082_12550, D082_12510
Chr	TU155	122931	123086	+	an	NA	NA	NA	NA	0	3915	1354	15213	1939	4609	3950	5566	3964	4360	11893	-CO2	15213	5676.3	2.68	1.28	NA	NA	NA	TU154	NA
Chr	TU934	804742	802936	-	g	804711, 804738	NA	164	119	1	12669	658	3664	26	13716	10650	2552	15161	15066	2330	-P	15161	7649.2	1.98	1.01	NA	D082_08090	Photosystem II CP47 protein (PsbB)	NA	NA
Chr	TU885	753210	754480	+	g	NA	753745	29	105	2	2384	387	65	0	366	88	15150	452	2935	163	-N	15150	2199	6.89	5.16	1	D082_07650, D082_07660	Diacylglycerol kinase;db_xref=GO:0004143, Anthranilate synthase, amidotransferase component @ Para-aminobenzoate synthase, amidotransferase component;db_xref=GO:0004049	NA	NA
Chr	TU4056	3484712	3483796	-	ga	3484705	NA	30	431	1	4413	1702	5398	26	15143	9304	14773	7232	7813	1063	-Fe	15143	6686.7	2.26	1.03	NA	D082_35160	hypothetical protein	TU4054, TU4057	D082_35140, D082_35150
Chr	TU274	233715	233362	-	a	NA	NA	NA	NA	0	15125	1818	8637	943	12290	12493	9667	8171	9627	5354	15C	15125	8412.5	1.8	1.21	NA	NA	NA	TU272, TU275	D082_02490, D082_02500, D082_02510, D082_02520
Chr	TU3414	2925743	2923493	-	ga	NA	2924436, 2924252	59	449	1	1566	1160	7132	262	6474	1317	15024	3790	3324	1022	-N	15024	4107.1	3.66	2.11	0.483797	D082_29490	Hypothetical protein	TU3412	D082_29480
Chr	TU221	185934	186979	+	ga	NA	NA	126	110	1	7367	8897	9913	9040	11814	12113	10295	10084	11612	14999	stat. P.	14999	10613.4	1.41	1.24	NA	D082_01930	Autolysin	TU222	D082_01940
Chr	TU695	580778	578142	-	ga	NA	NA	32	70	3	11175	1393	4351	445	8705	6671	14982	6155	6691	1594	-N	14982	6216.2	2.41	1.34	NA	D082_06090, D082_06080, D082_06070	ATP phosphoribosyltransferase regulatory subunit;db_xref=GO:0003879, Glutaredoxin 3, Ribulosamine/erythrulosamine 3-kinase potentially involved in protein deglycation	TU696	D082_06060
Chr	TU818	673117	674418	+	ga	NA	NA	30	30	1	4698	348	2192	0	4572	6759	14940	2086	2849	450	-N	14940	3889.4	3.84	2.21	0.846134	D082_06930	Glutamate N-acetyltransferase / N-acetylglutamate synthase	TU819	NA
Chr	TU522	434381	436379	+	gai	NA	NA	129	88	1	4698	1663	916	79	9583	14922	2469	7511	6475	736	HL	14922	4905.2	3.04	1.56	NA	D082_04400	Outer membrane protein	TU523	NA
Chr	TU472	377834	380584	+	ai	378632, 378633, 379051, 379511	379511, 378633, 379051	NA	NA	0	14911	735	3371	235	8303	9538	4562	5947	8979	1635	15C	14911	5821.6	2.56	1.56	NA	NA	NA	TU473	D082_03990
Chr	TU153	122494	122930	+	ga	NA	NA	59	12	1	12954	2089	4515	131	12180	8865	2260	13144	14893	2411	exp. P.	14893	7344.2	2.03	1.13	NA	D082_01260	hypothetical protein	TU154	NA
Chr	TU1565	1380983	1382003	+	g	NA	NA	3	NA	2	8221	14893	6936	812	12509	11031	7449	14048	9540	3678	42C	14893	8911.7	1.67	1.06	NA	D082_13940, D082_13950	Pentapeptide repeat family protein, Aldo/keto reductase family	NA	NA
Chr	TU3599	3099114	3099552	+	a	NA	NA	NA	NA	0	6157	8317	10600	8123	10315	11733	13392	14256	9152	14836	stat. P.	14836	10688.1	1.39	1.04	NA	NA	NA	TU3598	D082_31240, D082_31230, D082_31220
Chr	TU3080	2638299	2636821	-	ga	NA	NA	48	276	1	7367	1122	6870	2123	9510	14834	3641	8589	8418	1308	HL	14834	6378.2	2.33	1.56	NA	D082_26620	hypothetical protein	TU3079, TU3081	D082_26610
Chr	TU3369	2893873	2887634	-	ga	NA	NA	20	55	9	10854	271	2192	157	6474	14776	753	7372	9842	1390	HL	14776	5408.1	2.73	1.36	NA	D082_29150, D082_29130, D082_29120, D082_29110, D082_29100, D082_29090, D082_29080, D082_29070, D082_29060	ATP synthase protein I;db_xref=GO:0015986,GO:0016020,GO:0016469, ATP synthase A chain;db_xref=GO:0046933,GO:0046961, ATP synthase C chain;db_xref=GO:0046933,GO:0046961, ATP synthase B' chain;db_xref=GO:0046933,GO:0046961, ATP synthase B chain;db_xref=GO:0046933,GO:0046961, ATP synthase delta chain;db_xref=GO:0046933,GO:0046961, ATP synthase alpha chain;db_xref=GO:0046933,GO:0046961, hypothetical …	TU3368, TU3370, TU3371, TU3372	D082_t38, D082_29050, D082_29140, D082_29170, D082_29180, D082_29200, D082_29210
Chr	TU648	535736	537083	+	gai	535774, 535775	NA	79	150	1	5659	812	1963	0	11083	4125	14732	12031	6950	573	-N	14732	5792.8	2.54	1.22	NA	D082_05660	hypothetical protein	TU649, TU650	D082_05670
Chr	TU1715	1524633	1528519	+	ga	NA	1527235	86	201	5	12598	348	1047	0	14704	5764	3683	1565	2935	572	-Fe	14704	4321.6	3.4	1.17	NA	D082_15230, D082_15240, D082_15250, D082_15260, D082_15270	hypothetical protein, Additional component NikL of nickel ECF transporter, Substrate-specific component NikM of nickel ECF transporter, Transmembrane component NikQ of energizing module of nickel ECF transporter, ATPase component NikO of energizing module of nickel ECF transporter	TU1716, TU1717, TU1718, TU1719	D082_15290, D082_15280
Chr	TU2448	2105174	2105124	-	a	NA	NA	NA	NA	0	6014	8936	5398	8018	9583	12932	8203	14674	6518	12833	-P	14674	9310.9	1.58	1.13	NA	NA	NA	TU2445	D082_21320, D082_21330, D082_21340, D082_21350, D082_21360, D082_21370, D082_21380
Chr	TU1373	1198842	1196375	-	ga	NA	NA	28	142	2	7972	1354	3795	131	9583	6466	14648	5077	6087	1390	-N	14648	5650.3	2.59	1.53	NA	D082_11990, D082_11980	Cytochrome c oxidase polypeptide I;db_xref=GO:0004129, Cytochrome c oxidase polypeptide III;db_xref=GO:0004129	TU1374, TU1375	NA
Chr	TU1604	1423904	1421726	-	ga	1423903	1423832	44	411	3	5302	386	556	26	5560	14571	251	1391	2331	204	HL	14571	3057.8	4.77	2.62	1	D082_14310, D082_14300, D082_14290	Nucleoside diphosphate kinase;db_xref=GO:0004550, hypothetical protein, Exodeoxyribonuclease III;db_xref=GO:0008853	TU1602, TU1605, TU1606	D082_14280
Chr	TU2369	2047760	2046791	-	ga	NA	NA	36	NA	2	14520	426	2094	26	5304	5940	1758	3477	5482	817	15C	14520	3984.4	3.64	2.44	1	D082_20730, D082_20720	ABC transporter ATP-binding protein;db_xref=GO:0005524,GO:0006810,GO:0016021,GO:0016887, Cobalt-precorrin-6x reductase;db_xref=GO:0016994	TU2370, TU2371	NA
Chr	TU435	353093	353740	+	ga	NA	353271	24	306	1	1459	14467	5922	3040	8010	2487	7240	5007	3626	4414	42C	14467	5567.2	2.6	1.81	NA	D082_03650	Thioredoxin	TU433	D082_03630
Chr	TU979	838147	838822	+	g	NA	NA	32	NA	2	6655	193	3828	26	14448	3306	8077	5807	4878	450	-Fe	14448	4766.8	3.03	1.79	NA	D082_08440, D082_08450	Membrane protein of uknown function UCP014873, hypothetical protein	NA	NA
Chr	TU1313	1153066	1153220	+	n	NA	NA	NA	NA	0	4697	2824	2781	157	5706	3307	14396	3129	3885	327	-N	14396	4120.9	3.49	2.52	1	NA	NA	NA	NA
Chr	TU3500	3011216	3015854	+	ga	NA	NA	168	NA	2	3238	14390	3991	550	8157	3745	8286	6676	4403	4618	42C	14390	5805.4	2.48	1.74	NA	D082_30290, D082_30300	Signal transduction histidine kinase, PUCC protein:PUCC protein	TU3501, TU3502, TU3503, TU3504, TU3505	D082_30310, D082_30280
Chr	TU3367	2886797	2887254	+	a	2887244, 2887245, 2887247	NA	NA	NA	0	14378	1238	4090	26	5779	8281	2093	6120	11526	940	15C	14378	5447.1	2.64	1.25	NA	NA	NA	TU3366	D082_29040
Chr	TU3211	2756439	2755434	-	ga	NA	NA	19	732	1	3061	1160	10207	576	14302	12230	3348	8276	4101	1430	-Fe	14302	5869.1	2.44	1.17	NA	D082_27780	hypothetical protein	TU3208	D082_27750, D082_27760, D082_27770
Chr	TU2911	2494881	2495660	+	g	NA	2495150	118	74	1	5552	5686	5169	367	13021	14278	7282	9075	10360	3556	HL	14278	7434.6	1.92	1.1	NA	D082_25340	Hypothetical protein DUF901, similar to C-terminal domain of ribosome protection-type Tc-resistance proteins	NA	NA
Chr	TU550	454035	454950	+	ga	NA	454302	76	189	1	14271	5802	5038	472	7425	7256	1716	9458	7857	11934	15C	14271	7122.9	2	1.2	NA	D082_04700	hypothetical protein	TU551	D082_04740, D082_04730, D082_04720, D082_04710, D082_04690
Chr	TU972	833962	835268	+	ga	NA	834578	92	411	1	4448	3714	8866	314	14265	9275	7826	9527	6000	3433	-Fe	14265	6766.8	2.11	1.5	NA	D082_08390	Phage shock protein A	TU973, TU974	D082_08400
Chr	TU3212	2756502	2756644	+	n	2756643	NA	NA	NA	0	10321	116	5954	0	11375	14249	1549	5772	4532	940	HL	14249	5480.8	2.6	1.25	NA	NA	NA	NA	NA
pSYLA	TU5115	107133	106486	-	g	NA	106841	12	NA	1	1495	6267	7328	5450	4901	1638	9081	6016	5655	14141	stat. P.	14141	6197.2	2.28	1.56	NA	D082_41130	hypothetical protein	NA	NA
pSYLC	TU7024	24604	25503	+	gi	NA	25363	635	NA	2	2562	10367	8604	2516	8303	3248	8914	6954	5353	14100	stat. P.	14100	7092.1	1.99	1.36	NA	D082_60300, D082_60310	hypothetical protein | hypothetical protein	NA	NA
Chr	TU1824	1620799	1626005	+	ga	NA	NA	298	96	8	2313	12533	7983	367	1134	293	4018	14083	9324	3024	-P	14083	5507.2	2.56	1.12	NA	D082_16220, D082_16230, D082_16240, D082_16250, D082_16260, D082_16270, D082_16280, D082_16290	hypothetical protein, hypothetical protein, hypothetical protein, hypothetical protein, Ferredoxin;db_xref=GO:0005506,GO:0006118,GO:0009055, hypothetical protein, soluble [2Fe-2S] ferredoxin, hypothetical protein	TU1823, TU1825, TU1826, TU1827, TU1828	NA
Chr	TU1038	890456	891565	+	ga	NA	NA	40	467	1	3986	464	1898	26	9254	12464	14062	6572	6605	163	-N	14062	5549.4	2.53	1.13	NA	D082_08940	hypothetical protein	TU1037, TU1039	D082_08960, D082_08950
Chr	TU2196	1903212	1906037	+	ga	NA	1905374	45	285	2	9004	3249	4940	105	14045	6583	13769	5842	4446	1635	-Fe	14045	6361.8	2.21	1.02	NA	D082_19230, D082_19240	Cell division protein FtsH, hypothetical protein	TU2195, TU2197, TU2198	D082_19250, D082_19220, D082_19210
Chr	TU1955	1733916	1737506	+	ga	NA	1736691	54	NA	3	5409	9090	6576	288	14009	10387	9081	8032	6346	2411	-Fe	14009	7162.9	1.96	1.35	NA	D082_17430, D082_17440, D082_17450	Ferredoxin--sulfite reductase;db_xref=GO:0050311, High-affinity iron permease, DNA ligase;db_xref=GO:0003911	TU1953, TU1956, TU1957	D082_17420, D082_17410
Chr	TU2331	2010028	2011599	+	g	NA	NA	42	54	1	13950	2824	3861	1913	7571	10562	4018	10814	11612	4618	15C	13950	7174.3	1.94	1.2	NA	D082_20370	Glycogen synthase, ADP-glucose transglucosylase	NA	NA
Chr	TU1018	869874	871303	+	g	869899	NA	123	47	1	1958	4487	2945	1494	10644	3774	13936	5842	3540	1921	-N	13936	5054.1	2.76	1.31	NA	D082_08720	Protease Do	NA	NA
Chr	TU2835	2428313	2430554	+	ga	NA	NA	66	NA	1	3915	1509	2650	262	4536	3511	13936	2886	2806	1430	-N	13936	3744.1	3.72	3.07	1	D082_24530	Alpha-amylase	TU2836, TU2837	D082_24540
Chr	TU75	65624	62769	-	ga	NA	65135	1	76	4	13915	1586	3501	105	9071	8865	6403	6468	8029	1717	15C	13915	5966	2.33	1.53	NA	D082_00630, D082_00620, D082_00610, D082_00600	hypothetical protein, putative reductase, hypothetical protein, Fumarate hydratase class II;db_xref=GO:0004333	TU76, TU77	NA
Chr	TU884	752361	753209	+	g	NA	752873	59	60	2	13915	1934	5006	603	9144	8427	10839	8102	7986	4250	15C	13915	7020.6	1.98	1.28	NA	D082_07630, D082_07640	hypothetical protein, Metal-dependent hydrolase YbeY, involved in rRNA and/or ribosome maturation and assembly	NA	NA
Chr	TU403	324367	322831	-	g	NA	NA	106	335	3	2740	5532	10796	734	11705	1668	12137	8554	13900	1798	exp. P.	13900	6956.4	2	1.15	NA	D082_03400, D082_03390, D082_03380	Cellulase M and related proteins, hypothetical protein, Ferredoxin;db_xref=GO:0005506,GO:0006118,GO:0009055	NA	NA
Chr	TU1539	1364792	1366456	+	ga	NA	1365091	51	NA	2	13879	1354	4286	210	7901	13283	8454	5424	7900	1921	15C	13879	6461.2	2.15	1.04	NA	D082_13710, D082_13720	Global nitrogen regulatory protein, CRP family of transcriptional regulators, Myosin heavy chain, clone 203	TU1538, TU1540, TU1541, TU1542	NA
Chr	TU3789	3265894	3268068	+	ga	NA	NA	85	89	3	13844	155	3206	52	7206	5735	4562	4590	6173	1962	15C	13844	4748.5	2.92	1.92	NA	D082_32820, D082_32830, D082_32840	Putative anti-sigma factor antagonist, Ribonuclease III family protein, 23S rRNA (guanosine-2'-O-) -methyltransferase rlmB	TU3788, TU3790	NA
pSYLA	TU5087	76146	77019	+	a	NA	NA	NA	NA	0	9893	12108	9619	3118	12070	13781	5566	12518	13555	3515	HL	13781	9574.3	1.44	1.02	NA	NA	NA	TU5088	D082_40800, D082_40800, D082_40810, D082_40820, D082_40830, D082_40840
Chr	TU3655	3161552	3160133	-	ga	NA	3160941	97	12	1	13737	4913	10731	131	10132	8134	12932	8693	10058	1185	15C	13737	8064.6	1.7	1.06	NA	D082_31850	Glycolate dehydrogenase, FAD-binding subunit GlcE	TU3656	NA
Chr	TU1880	1668498	1667347	-	ga	NA	1668210	21	51	2	4840	3172	4449	105	13716	11177	10588	5772	7425	613	-Fe	13716	6185.7	2.22	1.23	NA	D082_16790, D082_16780	hypothetical protein, hypothetical protein	TU1879	NA
Chr	TU95	80963	78573	-	g	NA	NA	21	66	1	3025	271	1538	79	5779	9158	13685	1669	3928	286	-N	13685	3941.8	3.47	1.49	NA	D082_00790	Ribonucleotide reductase of class Ia (aerobic), alpha subunit	NA	NA
Chr	TU3816	3297647	3295723	-	ga	NA	NA	134	303	1	11388	4487	8408	314	13680	12201	8537	2121	8029	1512	-Fe	13680	7067.7	1.94	1.12	NA	D082_33140	Amidophosphoribosyltransferase	TU3817, TU3818	D082_33130, D082_33150
Chr	TU3021	2586625	2581600	-	ga	NA	2584697, 2585586, 2582002	75	41	2	13203	11527	6020	1991	13424	4828	13643	9806	7598	4782	-N	13643	8682.2	1.57	1.02	NA	D082_26090, D082_26080	hypothetical protein, hypothetical protein	TU3022, TU3023, TU3024, TU3025	NA
Chr	TU2630	2257212	2254753	-	ga	NA	NA	222	NA	2	11780	2592	7263	52	10132	13576	1172	9562	8806	1267	HL	13576	6620.2	2.05	1.15	NA	D082_22840, D082_22830	Phosphoribulokinase;db_xref=GO:0008974, Phosphoribosylglycinamide formyltransferase 2	TU2629, TU2631	NA
Chr	TU3746	3236634	3235050	-	ga	NA	NA	83	106	2	9360	1393	6805	105	12217	13576	3892	9632	10922	1022	HL	13576	6892.4	1.97	1.11	NA	D082_32550, D082_32540	Ferredoxin-thioredoxin reductase, variable chain, hypothetical protein	TU3745, TU3747	NA
Chr	TU3819	3297990	3298752	+	ga	NA	NA	29	248	1	13559	967	4678	105	5377	6729	3181	4938	5353	1022	15C	13559	4590.9	2.95	2.02	0.254138	D082_33160	Ribonucleotide reductase transcriptional regulator NrdR	TU3820	NA
Chr	TU1903	1691495	1684194	-	ga	NA	1690453	287	65	5	1601	4332	3468	13521	1280	1317	8789	5563	3108	7888	Dark	13521	5086.7	2.66	1.54	NA	D082_17020, D082_17010, D082_17000, D082_16990, D082_16980	Pyruvate-flavodoxin oxidoreductase;db_xref=GO:0003824,GO:0005506,GO:0006118,GO:0009055,GO:0016491,GO:0030976, Protein of unknown function DUF29, hypothetical protein, Putative dihydropyrimidine dehydrogenase [NADP+], similar to dihydroorotate dehydrogenase, 6-phosphofructokinase;db_xref=GO:0003872	TU1900, TU1904, TU1905	D082_16970
Chr	TU1259	1102838	1101109	-	g	NA	NA	47	15	1	13488	2824	1472	52	5413	9860	3306	1078	3626	777	15C	13488	4189.6	3.22	1.37	NA	D082_11040	Heat shock protein 60 family chaperone GroEL	NA	NA
Chr	TU3321	2855131	2854412	-	a	2854415	NA	NA	NA	0	13488	2707	7688	209	11632	10270	12429	8449	10317	2412	15C	13488	7960.1	1.69	1.09	NA	NA	NA	TU3322	D082_28760
Chr	TU2133	1858183	1857289	-	ga	NA	NA	23	206	1	13452	3056	3959	1179	2743	6788	586	1565	3108	2575	15C	13452	3901.1	3.45	1.98	NA	D082_18760	Phycocyanin alpha phycocyanobilin lyase related protein NblB	TU2130, TU2134	D082_18750
Chr	TU3428	2936735	2940597	+	ga	NA	NA	40	235	1	6441	3636	6478	288	13424	9889	7031	9041	8547	1471	-Fe	13424	6624.6	2.03	1.36	NA	D082_29630	5-methyltetrahydrofolate--homocysteine methyltransferase	TU3429	D082_29680, D082_29670, D082_29660, D082_29650, D082_29640
Chr	TU258	216486	218554	+	ga	NA	217700, 217162, 217229	269	75	1	320	3133	1472	79	13351	995	1548	974	1122	3556	-Fe	13351	2655	5.03	3.75	1	D082_02330	hypothetical protein	TU259, TU260	D082_02340, D082_02320
Chr	TU3547	3049403	3049330	-	an	3049401	NA	NA	NA	0	8185	1663	3337	79	13351	10650	2846	9214	6778	1062	-Fe	13351	5716.5	2.34	1.25	NA	NA	NA	TU3548	D082_30680
Chr	TU1087	941200	937095	-	ga	NA	937629, 939381	78	443	2	13310	2282	2388	367	6986	10796	544	2990	3885	1226	15C	13310	4477.4	2.97	1.23	NA	D082_09390, D082_09380	Cell division protein FtsH, Pentapeptide repeat family protein	TU1088	NA
Chr	TU3660	3164215	3165977	+	ga	NA	NA	68	237	1	13310	7079	9161	2830	10059	8924	8244	12170	10663	5027	15C	13310	8746.7	1.52	1.09	NA	D082_31870	hypothetical protein	TU3661, TU3662	D082_31890, D082_31880
Chr	TU2319	2005895	2002531	-	gai	NA	NA	131	128	2	6157	8974	5987	5581	13204	10475	3725	9006	8547	12547	-Fe	13204	8420.3	1.57	1.05	NA	D082_20310, D082_20300	hypothetical protein, hypothetical protein	TU2320, TU2321, TU2322, TU2323, TU2324, TU2325	NA
Chr	TU3325	2855988	2858128	+	ga	NA	2856116	100	88	1	3559	13191	5889	4926	8815	3365	5775	5390	4921	8051	42C	13191	6388.2	2.06	1.5	NA	D082_28780	Multimodular transpeptidase-transglycosylase	TU3326	NA
Chr	TU186	153679	154725	+	ga	NA	153840, 154385, 154530, 154179	43	17	2	13168	1006	2912	131	5230	3540	3683	4451	4015	572	15C	13168	3870.8	3.4	2.52	1	D082_01580, D082_01590	hypothetical protein, Cytochrome c-type biogenesis protein CcdA;db_xref=GO:0016020,GO:0017004	TU184	D082_01570, D082_01560, D082_01550
Chr	TU3263	2801107	2803082	+	ga	2801112	2802268	10	NA	4	13131	2939	5791	2594	7791	6817	6152	7059	8418	5150	15C	13131	6584.2	1.99	1.56	NA	D082_t35, D082_28150, D082_28160, D082_28170	tRNA-Arg;note=tRNA-Arg-CCT, hypothetical protein, hypothetical protein, NADH dehydrogenase-like protein / Selenide,water dikinase;db_xref=GO:0004756	TU3264	NA
Chr	TU1816	1615179	1613753	-	ga	1615174, 1615175, 1615176	NA	56	195	1	9787	12185	8440	11531	12985	9011	8118	11545	7771	13119	stat. P.	13119	10449.2	1.26	1.01	NA	D082_16130	Cysteine desulfurase	TU1814	D082_16100, D082_16110, D082_16120
Chr	TU2056	1807997	1812145	+	ga	NA	NA	32	75	3	2242	503	720	0	7937	3218	13099	3373	4705	123	-N	13099	3592	3.65	1.65	NA	D082_18290, D082_18300, D082_18310	chemotaxis protein, Methyl-accepting chemotaxis protein, hypothetical protein	TU2057, TU2058, TU2059	NA
Chr	TU2593	2232658	2235600	+	ga	NA	NA	48	411	2	8292	77	818	79	9949	13079	1925	869	1381	163	HL	13079	3663.2	3.57	1.31	NA	D082_22590, D082_22600	Phytoene desaturase, pro-zeta-carotene producing, Phytoene synthase;db_xref=GO:0016767	TU2594, TU2595	D082_22610
Chr	TU1467	1273212	1273398	+	a	NA	NA	NA	NA	0	13025	464	1996	79	3621	2341	6947	3999	4058	1471	15C	13025	3800.1	3.43	1.87	NA	NA	NA	TU1465	D082_12850
Chr	TU2667	2287324	2287918	+	a	NA	NA	NA	NA	0	5552	8046	6870	6865	9985	11850	7952	12309	8159	12956	stat. P.	12956	9054.4	1.43	1.05	NA	NA	NA	TU2665	D082_23110
Chr	TU3544	3049329	3047771	-	ga	NA	NA	69	220	2	9466	1702	6282	157	5121	8807	1507	12935	11353	2657	-P	12935	5998.7	2.16	1.14	NA	D082_30670, D082_30660	Cytochrome b6-f complex subunit, cytochrome b6, Cytochrome b6-f complex subunit IV (PetD)	TU3545, TU3546	D082_30650
Chr	TU1046	906282	899155	-	ga	906267, 906268	NA	108	NA	6	36	232	33	52	12875	59	293	244	43	0	-Fe	12875	1386.7	9.28	43.94	1	D082_09060, D082_09050, D082_09040, D082_09030, D082_09020, D082_09010	hypothetical protein, hypothetical protein, ATP-binding protein of ABC transporter, Iron(III) dicitrate transport system, periplasmic iron-binding protein FecB, hypothetical protein, ATP-binding protein of ABC transporter	TU1047, TU1048, TU1049	NA
Chr	TU3803	3283325	3285833	+	ga	NA	NA	71	438	2	2634	3095	4940	1677	12765	5501	8203	8554	5310	3351	-Fe	12765	5603	2.28	1.49	NA	D082_32990, D082_33000	carboxyl-terminal protease, hypothetical protein	TU3801, TU3804	D082_33010, D082_32980
Chr	TU751	623750	621536	-	ga	NA	NA	61	NA	2	3879	6924	3566	812	12729	5150	8579	3095	3842	9768	-Fe	12729	5834.4	2.18	1.3	NA	D082_06490, D082_06480	Oligopeptidase A, Pyrroline-5-carboxylate reductase;db_xref=GO:0004735	TU752	NA
Chr	TU1349	1176473	1178669	+	ga	NA	NA	41	NA	2	1530	464	98	0	73	88	12722	70	1856	0	-N	12722	1690.1	7.53	6.85	1	D082_11760, D082_11770	Ammonium transporter, Dihydroorotase;db_xref=GO:0004151	TU1348	NA
Chr	TU570	478618	478324	-	a	NA	NA	NA	NA	0	4271	271	1472	131	2451	12640	670	1878	5008	368	HL	12640	2916	4.33	2.52	1	NA	NA	NA	D082_05020, D082_05030
Chr	TU3526	3029556	3030473	+	ga	NA	NA	30	57	1	2562	2940	1112	262	4572	2194	12639	1217	2806	450	-N	12639	3075.4	4.11	2.76	1	D082_30480	Sirohydrochlorin cobaltochelatase	TU3525, TU3527	D082_30490
Chr	TU1042	895751	896635	+	a	NA	NA	NA	NA	0	9858	3481	6936	105	11192	9889	11341	12587	12044	1103	-P	12587	7853.6	1.6	1.05	NA	NA	NA	TU1041, TU1043	D082_09000, D082_08990, D082_08980, D082_08970
Chr	TU58	49669	50613	+	ga	NA	NA	30	63	1	11103	4681	6249	524	8998	11499	3599	12553	10706	6253	-P	12553	7616.5	1.65	1.09	NA	D082_00500	Possible alpha/beta hydrolase superfamily	TU57, TU59	NA
Chr	TU1936	1720291	1719652	-	ga	NA	NA	55	126	1	3381	658	3272	0	5377	12523	2051	2608	5871	327	HL	12523	3606.8	3.47	2.13	0.995884	D082_17270	LSU ribosomal protein L9p	TU1934, TU1937	D082_17250
Chr	TU2258	1951718	1949896	-	ga	NA	NA	36	65	1	2562	735	7656	105	6255	12523	3767	3616	7425	1390	HL	12523	4603.4	2.72	1.64	NA	D082_19830	Diflavin flavoprotein	TU2256, TU2259	D082_19820
pSYLA	TU5004	3972	4637	+	an	NA	NA	NA	NA	0	12491	5106	9619	3144	6255	11031	5273	7580	7209	5681	15C	12491	7338.9	1.7	1.13	NA	NA	NA	TU5005	D082_40100
Chr	TU1165	1017683	1017733	+	i	NA	NA	NA	NA	1	4377	6847	9717	6839	8193	9743	9123	12483	6173	11730	-P	12483	8522.5	1.46	1.06	NA	D082_10180	hypothetical protein	NA	NA
Chr	TU3901	3357848	3359144	+	ga	NA	3358641	779	254	1	1957	1354	4220	131	12473	5559	2469	9493	4749	2493	-Fe	12473	4489.8	2.78	1.31	NA	D082_33790	hypothetical protein	TU3900	D082_33780
Chr	TU3231	2776235	2776070	-	n	NA	NA	NA	NA	0	10676	4371	4155	419	12400	8134	7575	6954	10317	1308	-Fe	12400	6630.9	1.87	1.16	NA	NA	NA	NA	NA
Chr	TU1126	970041	978453	+	ga	NA	NA	135	NA	6	3594	3017	1047	0	4901	4125	12388	10918	7166	123	-N	12388	4727.9	2.62	1.13	NA	D082_09650, D082_09660, D082_09670, D082_09680, D082_09690, D082_09700	PatA subfamily, CheY subfamily, hypothetical protein, methyl-accepting chemotaxis protein (MCP-like), Response regulator receiver:CheW-like protein:ATP-binding region, ATPase-like:Hpt, hypothetical protein	TU1127, TU1128, TU1129, TU1130	D082_09720, D082_09710, D082_09640
Chr	TU1236	1087913	1088014	+	ga	NA	NA	0	17	1	4128	4062	6053	2175	7242	7198	12388	6537	5741	5804	-N	12388	6132.8	2.02	1.71	NA	D082_t12	tRNA-Ser	TU1237	NA
Chr	TU4044	3477695	3476205	-	ga	NA	3477516, 3476395	41	107	3	12385	619	3893	79	11266	11967	4311	9180	11267	858	15C	12385	6582.5	1.88	1.03	NA	D082_35085, D082_35080, D082_35070	cytochrome B6-f complex subunit PetN, hypothetical protein, Acid phosphatase	TU4045, TU4046	D082_35090, D082_35100
Chr	TU2629	2254639	2255490	+	a	NA	NA	NA	NA	0	4164	3791	11516	5817	5450	3716	6194	4729	6303	12384	stat. P.	12384	6406.4	1.93	1.08	NA	NA	NA	TU2630	D082_22840, D082_22830
Chr	TU2533	2182625	2180369	-	ga	NA	NA	62	506	1	3737	155	1767	603	3987	12376	251	2260	5008	572	HL	12376	3071.6	4.03	2.47	1	D082_22160	Sulfate permease	TU2531, TU2534	D082_22150
Chr	TU62	53154	51675	-	ga	NA	NA	56	347	1	8968	6963	8245	4271	12363	7256	8537	10188	9065	10953	-Fe	12363	8680.9	1.42	1.13	NA	D082_00520	tRNA-specific 2-thiouridylase MnmA	TU60	D082_00510
Chr	TU1910	1694202	1696175	+	ga	NA	NA	115	470	1	3488	3133	3795	314	9473	2077	12346	3999	2892	1226	-N	12346	4274.3	2.89	1.3	NA	D082_17050	carboxyl-terminal protease	TU1911, TU1912, TU1913	D082_17060
Chr	TU3937	3388292	3387535	-	ga	NA	NA	35	111	1	2918	6692	3893	419	6145	1141	12346	8728	6691	1512	-N	12346	5048.5	2.45	1.41	NA	D082_34130	SOS-response repressor and protease LexA	TU3936	D082_34120
Chr	TU34	37630	33008	-	ga	NA	34672, 34164, 37385, 33217, 36513, 34379, 36997	19	43	4	9360	3365	5464	445	9583	12318	9458	8484	9756	2289	HL	12318	7052.2	1.75	1.26	NA	D082_00320, D082_00310, D082_00300, D082_00290	hypothetical protein, Peptidase S49, protease IV, Cell-cell signaling protein, C-factor, D-alanyl-D-alanine carboxypeptidase;db_xref=GO:0009002	TU35, TU36, TU37, TU38, TU39	D082_00330
Chr	TU530	441714	440974	-	ga	NA	NA	47	172	1	4057	7891	4351	576	12290	6876	6194	6676	4446	2779	-Fe	12290	5613.6	2.19	1.56	NA	D082_04460	hypothetical protein	TU529, TU531, TU532	D082_04450
Chr	TU2256	1948831	1950060	+	ga	NA	1949299	22	230	1	4093	5841	4777	681	12290	5764	9333	8728	5223	4210	-Fe	12290	6094	2.02	1.32	NA	D082_19820	hypothetical protein	TU2254, TU2257, TU2258	D082_19830, D082_19810, D082_19800
Chr	TU3931	3385022	3381278	-	ga	NA	3384373, 3383083	52	NA	4	8292	5145	6053	472	12290	10738	7952	8206	9799	1921	-Fe	12290	7086.8	1.73	1.14	NA	D082_34100, D082_34090, D082_34080, D082_34070	hypothetical protein, Cryptochrome, hypothetical protein, tRNA-specific adenosine-34 deaminase;db_xref=GO:0008270,GO:0016787	TU3930, TU3932, TU3933	D082_34060
Chr	TU1306	1149005	1150368	+	ga	NA	NA	30	111	2	6868	2128	8015	0	10534	12259	6445	7267	6864	1063	HL	12259	6144.3	2	1.16	NA	D082_11550, D082_11560	Pterin-binding family, Phosphoribosylformimino-5-aminoimidazole carboxamide ribotide isomerase;db_xref=GO:0003949	TU1307	D082_11570
Chr	TU399	319750	321177	+	ga	NA	320554	119	22	1	11246	10754	9291	7023	7974	5764	2637	12240	10965	11239	-P	12240	8913.3	1.37	1.09	NA	D082_03350	NADP-specific glutamate dehydrogenase	TU400	NA
Chr	TU3008	2568693	2566046	-	ga	NA	2567369	100	102	3	7972	1470	3632	79	10168	12230	8328	6433	11397	1430	HL	12230	6313.9	1.94	1.07	NA	D082_25980, D082_25970, D082_25960	Phosphoheptose isomerase, D-glycero-D-manno-heptose 1,7-bisphosphate phosphatase; possible Histidinol-phosphatase;db_xref=GO:0003824,GO:0008152, hypothetical protein	TU3007, TU3009	D082_25950, D082_26000
Chr	TU493	403692	401194	-	ga	NA	NA	89	276	3	4947	3907	3075	367	6620	2136	3222	12205	8893	4986	-P	12205	5035.8	2.42	1.37	NA	D082_04200, D082_04190, D082_04180	Universal stress protein family, hypothetical protein, Acetylspermidine deacetylase	TU491, TU494, TU495	D082_04150, D082_04160, D082_04170, D082_04185, D082_04210
Chr	TU422	341812	336924	-	ga	341810	NA	42	NA	3	4129	3558	3271	79	8961	4565	12095	5598	4576	654	-N	12095	4748.6	2.55	1.35	NA	D082_03530, D082_03520, D082_03510	Proline dehydrogenase (Proline oxidase) / Delta-1-pyrroline-5-carboxylate dehydrogenase;db_xref=GO:0003842,GO:0004657, hypothetical protein, hypothetical protein	TU423, TU424	NA
Chr	TU437	356138	354670	-	ga	NA	NA	101	639	1	6050	3946	3468	419	6291	8427	6068	12066	7555	1430	-P	12066	5572	2.17	1.43	NA	D082_03690	Inactivated Zn-dependent hydrolase of the beta-lactamase fold	TU436, TU438	D082_03660, D082_03670, D082_03680, D082_03700
Chr	TU141	113027	113231	+	an	NA	NA	NA	NA	0	3416	426	1865	157	3475	11996	419	661	1813	858	HL	11996	2508.6	4.78	3.45	1	NA	NA	TU140	D082_01170
Chr	TU1350	1180416	1178765	-	ga	NA	NA	33	1445	1	676	77	65	26	2012	11967	84	452	518	163	HL	11967	1604	7.46	5.95	1	D082_11790	CAB/ELIP/HLIP-related protein	TU1351	D082_11770, D082_11780
Chr	TU2976	2547477	2545465	-	ga	NA	NA	92	3	2	7082	2746	5758	419	5999	11967	5817	6572	6777	1921	HL	11967	5505.8	2.17	1.69	NA	D082_25760, D082_25750	clustered with transcription termination protein NusA, Transcription termination protein NusA;db_xref=GO:0003676,GO:0003723	TU2975, TU2977, TU2978	NA
Chr	TU1019	871304	873455	+	g	NA	871569, 871402	94	NA	6	11958	155	1505	0	5889	3599	4352	3408	5094	490	15C	11958	3645	3.28	2.03	0.635068	D082_08730, D082_08740, D082_08750, D082_08760, D082_08770, D082_08780	hypothetical protein, hypothetical protein, hypothetical protein, hypothetical protein, hypothetical protein, hypothetical protein	NA	NA
Chr	TU1576	1394938	1393844	-	ga	NA	NA	20	556	1	8114	271	2127	0	4974	11938	2385	2504	3669	409	HL	11938	3639.1	3.28	1.47	NA	D082_14050	Peptidyl-prolyl cis-trans isomerase	TU1575	NA
Chr	TU746	617778	617344	-	ga	NA	NA	1	362	1	3701	5686	6282	5791	4792	7432	11927	8206	7123	9400	-N	11927	7034	1.7	1.27	NA	D082_t07	tRNA-Thr	TU745	D082_06420, D082_06430, D082_06440, D082_06450
Chr	TU2547	2199475	2192287	-	ga	NA	2196368, 2196788	19	10	3	6157	9825	5202	865	11924	3394	10253	7372	5051	4005	-Fe	11924	6404.8	1.86	1.16	NA	D082_22340, D082_22330, D082_22310	hypothetical protein, Glycerol-3-phosphate dehydrogenase [NAD(P)+];db_xref=GO:0047952, hypothetical protein	TU2548, TU2549, TU2550, TU2551, TU2552	D082_22320
Chr	TU139	112930	112604	-	a	NA	NA	NA	NA	0	7296	2128	11909	576	3036	3160	6236	6711	4792	1471	-CO2	11909	4731.5	2.52	1.63	NA	NA	NA	NA	D082_01160
Chr	TU1217	1072333	1075136	+	ga	NA	1073378, 1074613	48	NA	2	11886	542	3762	0	7608	9392	2051	5946	6950	327	15C	11886	4846.4	2.45	1.27	NA	D082_10810, D082_10820	Glycogen branching enzyme, GH-57-type, archaeal, hypothetical protein	TU1216, TU1218	NA
Chr	TU3990	3435291	3432689	-	ga	NA	NA	158	87	2	11851	8820	7819	1494	9034	7402	5148	8137	9497	3678	15C	11851	7288	1.63	1.25	NA	D082_34640, D082_34630	Putative thylakoid membrane protein, contains 8 pentapeptide repeats, Succinate dehydrogenase flavoprotein subunit;db_xref=GO:0000104	TU3991, TU3992	D082_34650
Chr	TU3007	2565345	2566459	+	ga	NA	NA	24	356	1	8968	1354	7001	236	10241	7900	11844	5633	7684	3760	-N	11844	6462.1	1.83	1.16	NA	D082_25950	hypothetical protein	TU3008	D082_25980, D082_25970, D082_25960, D082_25940
Chr	TU1792	1587884	1591272	+	ga	NA	NA	87	NA	4	11139	3675	3926	1074	10315	8982	10211	11788	7641	4414	-P	11788	7316.5	1.61	1.06	NA	D082_15870, D082_15880, D082_15890, D082_15900	Arginyl-tRNA synthetase;db_xref=GO:0004814, hypothetical protein, RelE/StbE replicon stabilization toxin, Transcriptional regulator	TU1793	D082_15910
Chr	TU536	446353	443815	-	ga	NA	445916	71	397	2	8150	2360	7067	131	11778	7607	7282	5111	6432	899	-Fe	11778	5681.7	2.07	1.45	NA	D082_04550, D082_04540	Putative metal chaperone, involved in Zn homeostasis, GTPase of COG0523 family, hypothetical protein	TU535, TU537	D082_04500, D082_04510, D082_04520, D082_04530
Chr	TU589	490746	488766	-	ga	NA	489436	34	63	1	1957	2553	3664	131	11192	4184	11718	3477	4360	450	-N	11718	4368.6	2.68	1.05	NA	D082_05170	Cell division protein FtsH	TU590	D082_05160
Chr	TU2739	2345091	2343504	-	ga	NA	NA	46	96	2	6904	1741	2977	79	8888	11703	1967	5633	5051	1553	HL	11703	4649.6	2.52	1.32	NA	D082_23770, D082_23760	Rubredoxin, Photosystem II stability/assembly factor	NA	D082_23780
Chr	TU1754	1556786	1555781	-	ga	NA	NA	297	NA	1	4342	6112	4122	11687	4060	2604	3808	5633	3583	6294	Dark	11687	5224.5	2.24	1.86	NA	D082_15550	hypothetical protein	TU1753, TU1755, TU1756	D082_15560
pSYLC	TU7025	25771	29597	+	ga	25781, 25792	27775	51	133	2	2883	6266	5726	708	5121	5091	10254	9458	11655	2493	exp. P.	11655	5965.5	1.95	1.14	NA	D082_60320, D082_60330	Cell division protein FtsH | hypothetical protein	TU7026	D082_60340
Chr	TU3039	2597525	2599055	+	ga	2597527, 2597572	2598574	70	9	1	10925	503	1701	26	6035	11616	1255	3894	7856	532	HL	11616	4434.3	2.62	1.06	NA	D082_26200	ATP synthase beta chain	TU3036, TU3040	D082_26190, D082_26180, D082_26170, D082_26160
Chr	TU3484	2997071	2997817	+	ga	NA	NA	121	128	1	3345	3520	6903	157	6584	3657	11592	3999	4446	1063	-N	11592	4526.6	2.56	1.68	NA	D082_30160	hypothetical protein	NA	D082_30170, D082_30150
Chr	TU48	45957	44846	-	ga	NA	NA	29	642	1	5623	1779	4515	708	6218	11060	11509	5876	8202	6008	-N	11509	6149.8	1.87	1.04	NA	D082_00400	hypothetical protein	TU49	D082_00380, D082_00390
Chr	TU2190	1897477	1900593	+	ga	NA	NA	55	NA	2	10249	8665	7099	2830	11485	8953	7324	11092	7598	5926	-Fe	11485	8122.1	1.41	1.04	NA	D082_19190, D082_19200	Cell division protein FtsH, ComEC/Rec2-related protein	TU2189, TU2191, TU2192, TU2193	NA
Chr	TU2588	2230825	2231214	+	ga	NA	NA	44	91	1	2705	542	2290	52	5889	6232	11467	1843	2979	1594	-N	11467	3559.3	3.22	1.84	NA	D082_22560	Hypothetical protein	TU2587, TU2589, TU2590	D082_22570
Chr	TU2648	2276043	2275087	-	g	NA	2275426	25	26	1	3132	580	1636	236	5560	3218	11467	3755	3324	981	-N	11467	3388.9	3.38	2.06	0.506195	D082_23000	Putative succinate dehydrogenase cytochrome b subunit	NA	NA
Chr	TU3438	2952813	2953340	+	ga	NA	NA	34	146	1	2420	5106	523	52	878	439	11467	1982	5482	327	-N	11467	2867.6	4	2.09	0.732349	D082_29720	hypothetical protein	TU3437	NA
Chr	TU1514	1336033	1334453	-	ga	NA	NA	22	356	1	3488	11411	4286	79	7279	3950	4687	5181	4705	1962	42C	11411	4702.8	2.43	1.57	NA	D082_13520	Transposase	TU1513, TU1515	D082_13510
Chr	TU1737	1542479	1544146	+	g	NA	NA	29	112	1	854	1044	9586	210	878	468	7575	11405	6691	1022	-P	11405	3973.3	2.87	1.19	NA	D082_15420	Light-independent protochlorophyllide reductase subunit B	NA	NA
Chr	TU3680	3186965	3190609	+	ga	NA	3188953	43	68	3	641	503	1047	26	3219	1287	11341	1217	1813	123	-N	11341	2121.7	5.35	3.52	1	D082_32050, D082_32060, D082_32070	Cytochrome c oxidase polypeptide II;db_xref=GO:0004129, Cytochrome c oxidase polypeptide I;db_xref=GO:0004129, Cytochrome c oxidase polypeptide III;db_xref=GO:0004129	TU3681, TU3682	NA
Chr	TU3350	2874534	2877131	+	ga	NA	NA	29	617	2	7473	7736	5922	498	11339	8982	6738	10119	8979	3270	-Fe	11339	7105.6	1.6	1.12	NA	D082_28960, D082_28970	ATP-dependent Clp protease proteolytic subunit;db_xref=GO:0008462, Tryptophan synthase beta chain;db_xref=GO:0004834	TU3351, TU3352	D082_28980
Chr	TU463	372696	373798	+	gai	NA	NA	89	351	1	11281	735	4907	157	8888	9392	5148	7198	6950	1267	15C	11281	5592.3	2.02	1.2	NA	D082_03910	Phycocyanin alpha phycocyanobilin lyase related protein NblB	TU462, TU464	NA
Chr	TU1089	941262	941201	-	n	NA	NA	NA	NA	0	11139	929	1897	262	2963	4359	2553	2677	3367	2207	15C	11139	3235.3	3.44	2.56	1	NA	NA	NA	NA
Chr	TU1746	1548341	1550921	+	ga	NA	NA	23	143	2	11103	77	2617	0	4645	2224	3934	2086	1554	368	15C	11103	2860.8	3.88	2.39	0.999976	D082_15470, D082_15480	Protein-export membrane protein SecD, Protein-export membrane protein SecF	TU1747	NA
Chr	TU2103	1839464	1839363	-	ga	1839444	NA	21	7	1	4235	5455	9193	3170	6401	8133	11091	7024	9238	5722	-N	11091	6966.2	1.59	1.2	NA	D082_t23	tRNA-Arg	TU2104	NA
Chr	TU2357	2041825	2038277	-	ga	NA	2040289	592	255	2	9965	4526	3762	157	10022	11089	3222	6746	9799	1921	HL	11089	6120.9	1.81	1.11	NA	D082_20640, D082_20630	Cytoplasmic axial filament protein CafA and Ribonuclease G;db_xref=GO:0003723, Ribonuclease HII;db_xref=GO:0004523	TU2356, TU2358, TU2359, TU2360, TU2361, TU2362	D082_20650, D082_20660
Chr	TU209	174746	174058	-	ga	NA	NA	84	47	1	11032	1779	2912	262	6511	5764	5733	5981	6907	3801	15C	11032	5068.2	2.18	1.6	NA	D082_01790	Adenosylcobinamide-phosphate guanylyltransferase	TU210	NA
Chr	TU491	399117	401590	+	ga	NA	400468, 399449	35	141	3	11032	1315	3861	26	7169	9860	4269	7789	7641	695	15C	11032	5365.7	2.06	1.12	NA	D082_04150, D082_04160, D082_04170	photosystem I assembly related protein Ycf4, Peptidyl-prolyl cis-trans isomerase, Agmatinase;db_xref=GO:0008783	TU492, TU493	D082_04200, D082_04190, D082_04180
Chr	TU3887	3352486	3352297	-	an	3352307	NA	NA	NA	0	5018	4681	7590	10351	3109	1668	921	2261	2418	10994	stat. P.	10994	4901.1	2.24	1.06	NA	NA	NA	TU3888, TU3889	D082_33730
Chr	TU1353	1183502	1182050	-	ga	NA	1182990	93	NA	2	7616	3327	4678	1153	6328	9889	6905	10953	7511	6212	-P	10953	6457.2	1.7	1.11	NA	D082_11820, D082_11810	Potassium channel protein, hypothetical protein	TU1354	NA
Chr	TU2566	2216627	2217315	+	ga	2216628, 2216629	NA	83	90	1	10925	3327	5038	157	9656	7138	8914	7476	5180	939	15C	10925	5875	1.86	1.13	NA	D082_22430	N-acetyltransferase (GNAT) family	TU2565, TU2567	D082_22440
Chr	TU54	48986	48262	-	ga	48975, 48981, 48982	NA	224	99	1	5481	2127	1931	52	10901	8251	8748	7684	9583	450	-Fe	10901	5520.8	1.97	1.14	NA	D082_00460	hypothetical protein	TU55, TU56	D082_00470, D082_00490
Chr	TU121	99562	102945	+	ga	NA	NA	35	26	3	8114	1818	6445	52	10900	6788	4645	5181	5957	1103	-Fe	10900	5100.3	2.14	1.34	NA	D082_01020, D082_01040, D082_01050	Glycosyl transferase, family 2, Cobalt-precorrin-8x methylmutase;db_xref=GO:0016993, Protein of unknown function DUF55	TU122, TU123, TU124	D082_01030
Chr	TU1149	996318	993497	-	ga	NA	995541	303	NA	1	10890	4758	5758	1153	7389	6027	2385	8658	7857	7152	15C	10890	6202.7	1.76	1.26	NA	D082_09870	diguanylate cyclase/phosphodiesterase (GGDEF & EAL domains) with PAS/PAC sensor(s)	TU1150	D082_09880
Chr	TU553	458684	457271	-	g	NA	457640	37	18	1	7224	1586	3010	79	5889	4535	10881	5285	4446	1308	-N	10881	4424.3	2.46	1.51	NA	D082_04750	hypothetical protein	NA	NA
Chr	TU1464	1272294	1271720	-	ga	NA	NA	44	144	1	1673	0	196	0	4755	10826	377	417	475	41	HL	10826	1876	5.77	2.28	0.999819	D082_12840	hypothetical protein	TU1463	NA
Chr	TU1690	1503238	1503389	+	an	1503387, 1503388	NA	NA	NA	0	10784	580	2160	26	3950	4741	6026	3511	5267	3270	15C	10784	4031.5	2.67	1.79	NA	NA	NA	TU1685, TU1691	D082_15010
Chr	TU1574	1393843	1393278	-	an	NA	NA	NA	NA	0	2029	9477	1276	262	2926	10767	1298	382	1209	163	HL	10767	2978.9	3.61	1.14	NA	NA	NA	TU1575	NA
Chr	TU3474	2987776	2988315	+	ga	NA	NA	8	397	1	2776	2011	2290	288	8705	3599	10755	4138	4360	409	-N	10755	3933.1	2.73	1.24	NA	D082_30040	hypothetical protein	TU3475	D082_30060, D082_30050
Chr	TU1682	1494974	1495546	+	ai	NA	NA	NA	NA	0	10748	8123	4613	2804	8193	7022	8789	7615	7425	2902	15C	10748	6823.4	1.58	1.22	NA	NA	NA	TU1681	NA
Chr	TU357	288566	286052	-	ga	288561	288172, 286720	104	237	2	1495	5919	7231	131	366	59	3348	10744	5180	4210	-P	10744	3868.3	2.78	1.49	NA	D082_02990, D082_02980	hypothetical protein, Ubiquinone biosynthesis monooxygenase UbiB	TU352, TU358, TU359	D082_02950, D082_02960, D082_02970
Chr	TU116	97198	97096	-	a	NA	NA	NA	NA	0	8968	426	1309	79	8340	10738	7324	1356	2849	1022	HL	10738	4241.1	2.53	1.2	NA	NA	NA	NA	D082_00990
Chr	TU3326	2857294	2856888	-	a	NA	NA	NA	NA	0	10676	1083	2290	105	6913	5442	5482	5946	6691	1103	15C	10676	4573.1	2.33	1.54	NA	NA	NA	TU3325	D082_28780
Chr	TU2972	2540128	2541506	+	ga	NA	2540821	34	227	2	4484	542	2879	79	7608	2399	10672	2817	2288	450	-N	10672	3421.8	3.12	1.4	NA	D082_25700, D082_25710	hypothetical protein, hypothetical protein	TU2971, TU2973	D082_25740, D082_25730, D082_25720
Chr	TU94	78572	77282	-	ga	NA	NA	150	436	2	3666	3288	3926	0	10607	8280	5901	6050	6691	858	-Fe	10607	4926.7	2.15	1.28	NA	D082_00780, D082_00770	hypothetical protein, hypothetical protein	NA	D082_00760
Chr	TU1194	1054230	1057023	+	ai	1054823	1054823	NA	NA	0	8398	1818	5529	210	10570	5120	9668	4520	5396	1144	-Fe	10570	5237.3	2.02	1.09	NA	NA	NA	TU1195, TU1196	D082_10630
Chr	TU1598	1419491	1417545	-	ga	NA	1418060, 1418364, 1418518	45	9	1	10570	1470	5071	131	8815	6203	7826	8832	8461	2125	15C	10570	5950.4	1.78	1.2	NA	D082_14260	hypothetical protein	TU1596, TU1599, TU1600	D082_14240, D082_14250
Chr	TU2126	1852404	1854983	+	gai	NA	1853562	290	NA	2	10570	387	2879	26	6584	4184	3432	1773	2806	531	15C	10570	3317.2	3.19	1.61	NA	D082_18720, D082_18730	two-component response regulator, Isopentenyl-diphosphate delta-isomerase, FMN-dependent;db_xref=GO:0004452	TU2127, TU2128	NA
Chr	TU3902	3359145	3359449	+	ga	NA	NA	74	57	1	996	4371	2225	10560	841	176	3348	3095	3497	4128	Dark	10560	3323.7	3.18	2.42	1	D082_33800	hypothetical protein	NA	D082_33810
Chr	TU413	333005	330679	-	ga	NA	NA	65	12	1	6975	4371	1538	52	7974	2780	10546	8519	6605	2411	-N	10546	5177.1	2.04	1.24	NA	D082_03470	Multimodular transpeptidase-transglycosylase	TU410, TU414, TU415, TU416	D082_03460, D082_03480
Chr	TU870	734484	736250	+	gai	NA	NA	229	270	2	10534	3095	2748	655	5340	6993	2051	5459	5698	3515	15C	10534	4608.8	2.29	1.51	NA	D082_07440, D082_07450	Branched-chain amino acid aminotransferase;db_xref=GO:0004084, Aspartyl-tRNA(Asn) amidotransferase subunit C @ Glutamyl-tRNA(Gln) amidotransferase subunit C	TU871	D082_t09
Chr	TU2341	2020446	2023420	+	ga	NA	NA	59	215	2	2456	735	949	52	8230	3511	10504	3894	4835	82	-N	10504	3524.8	2.98	1.28	NA	D082_20480, D082_20490	hypothetical protein, proposed amino acid ligase found clustered with an amidotransferase	TU2342, TU2343	D082_20510, D082_20500
Chr	TU1569	1386273	1386374	+	a	NA	NA	NA	NA	0	10498	426	1538	157	3036	5062	3934	3303	3065	2575	15C	10498	3359.4	3.12	2.07	0.54401	NA	NA	TU1568	D082_13980
Chr	TU679	563572	565536	+	ga	NA	564406	23	354	2	2847	1277	1014	26	8047	2897	10463	3929	4490	572	-N	10463	3556.2	2.94	1.3	NA	D082_05910, D082_05920	hypothetical protein, Ribonuclease D related protein	TU676, TU680, TU681	D082_05930
Chr	TU1870	1661294	1660359	-	ga	NA	NA	37	59	1	3737	7427	3861	79	10461	7461	8998	7198	7339	654	-Fe	10461	5721.5	1.83	1.16	NA	D082_16700	hypothetical protein	TU1869	NA
Chr	TU3067	2622717	2624095	+	ga	NA	NA	27	56	2	8755	2592	2094	550	10424	9831	2469	4451	4317	4087	-Fe	10424	4957	2.1	1.06	NA	D082_26460, D082_26480	Photosystem II protein PsbN, hypothetical protein	TU3068	D082_26470
Chr	TU3475	2989164	2987942	-	ga	NA	NA	64	5	2	498	116	262	0	1865	585	10421	174	389	82	-N	10421	1439.2	7.24	5.59	1	D082_30060, D082_30050	NAD-dependent glyceraldehyde-3-phosphate dehydrogenase;db_xref=GO:0004365, hypothetical protein	TU3474	D082_30040
Chr	TU1134	984479	983891	-	g	NA	NA	74	NA	2	2420	1934	2977	52	10388	10006	9249	7128	7166	531	-Fe	10388	5185.1	2	1.04	NA	D082_09760, D082_09750	stress induced hydrophobic peptide, 5-oxoprolinase;db_xref=GO:0017168	NA	NA
Chr	TU2024	1789748	1786651	-	gai	NA	1788539	553	481	2	9324	3907	3337	131	10388	5267	8119	4868	3756	3474	-Fe	10388	5257.1	1.98	1.11	NA	D082_18080, D082_18070	hypothetical protein, hypothetical protein	TU2025, TU2026, TU2027	D082_18060
Chr	TU2243	1940706	1941179	+	gi	1940747, 1940748, 1940749	NA	77	58	1	8541	851	2355	79	5376	10387	5901	1635	3670	409	HL	10387	3920.4	2.65	1.22	NA	D082_19720	hypothetical protein	NA	NA
Chr	TU1829	1626006	1627828	+	ga	NA	NA	25	NA	1	10356	3868	4449	655	8120	5588	4687	7024	6173	4128	15C	10356	5504.8	1.88	1.28	NA	D082_16300	serine/threonine protein kinase	TU1830, TU1831, TU1832	NA
Chr	TU2929	2504258	2505548	+	ga	NA	NA	49	186	1	925	232	622	0	3731	2370	10337	1182	2461	123	-N	10337	2198.3	4.7	2.77	1	D082_25470	N-acetyl-gamma-glutamyl-phosphate reductase	TU2930	D082_25490, D082_25480
Chr	TU1033	885429	886756	+	ga	NA	NA	23	390	1	676	0	360	0	549	10270	209	70	302	41	HL	10270	1247.7	8.23	15.19	1	D082_08890	transcriptional regulator CmpR	TU1034	D082_08910, D082_08900
Chr	TU1101	948875	948384	-	ga	948853	NA	31	341	1	9894	7775	3762	734	8595	7022	3097	10257	8375	5190	-P	10257	6470.1	1.59	1.04	NA	D082_09450	Photosystem II protein PsbX	TU1100, TU1102	D082_09440
Chr	TU759	629491	629541	+	a	629492	NA	NA	NA	0	2847	6421	5300	5267	7718	9012	7365	10223	4533	8338	-P	10223	6702.4	1.53	1.13	NA	NA	NA	TU756	D082_06540, D082_06530, D082_06520
Chr	TU3856	3331058	3327597	-	ga	NA	3330433, 3327944	83	41	3	1495	542	393	0	3658	1287	10211	1356	2892	531	-N	10211	2236.5	4.57	2.79	1	D082_33520, D082_33510, D082_33500	hypothetical protein, Cell division protein FtsW, Gamma-glutamyltranspeptidase;db_xref=GO:0003840	TU3857, TU3858, TU3859, TU3860	NA
Chr	TU1694	1508536	1506658	-	ga	NA	NA	73	406	2	5908	2205	3173	786	10205	7549	5357	7198	5828	3024	-Fe	10205	5123.3	1.99	1.35	NA	D082_15060, D082_15050	ATP-dependent Clp protease proteolytic subunit;db_xref=GO:0008462, ATP-dependent Clp protease proteolytic subunit;db_xref=GO:0008462	TU1693, TU1695	D082_15040
Chr	TU3241	2782483	2784225	+	ga	NA	2783587	50	37	1	71	77	98	0	10205	468	167	104	173	0	-Fe	10205	1136.3	8.98	21.81	1	D082_28000	hypothetical protein	TU3242, TU3243	NA
Chr	TU4043	3476177	3473386	-	ga	NA	NA	22	64	3	3025	464	2159	26	5377	10153	3222	2017	6259	286	HL	10153	3298.8	3.08	1.62	NA	D082_35060, D082_35050, D082_35040	NADH dehydrogenase subunit 2, Phycocyanobilin lyase beta subunit, hypothetical protein	TU4040	D082_35030
Chr	TU557	462752	462989	+	g	NA	NA	23	141	1	5659	5029	6904	5817	8340	8280	9416	8937	10144	7765	exp. P.	10144	7629.1	1.33	1.08	NA	D082_t05	tRNA-Met	NA	NA
Chr	TU540	448737	447665	-	gi	NA	NA	40	79	1	5658	890	1898	26	8961	7812	10128	4277	5396	368	-N	10128	4541.4	2.23	1.13	NA	D082_04590	ADP-heptose--lipooligosaccharide heptosyltransferase II	NA	NA
Chr	TU1615	1435451	1431215	-	ga	NA	NA	24	885	4	4911	77	458	26	4353	10065	544	209	561	204	HL	10065	2140.8	4.7	2.05	0.906447	D082_14430, D082_14420, D082_14410, D082_14400	Glutathione peroxidase;db_xref=GO:0004602, hypothetical protein, 3-ketoacyl-CoA thiolase @ Acetyl-CoA acetyltransferase;db_xref=GO:0003985,GO:0003988, Acetoacetyl-CoA reductase;db_xref=GO:0018454	TU1614, TU1616, TU1617, TU1618, TU1619	D082_14370, D082_14380, D082_14390
Chr	TU1996	1765877	1767698	+	gai	NA	NA	80	38	2	5516	387	2290	0	4609	10065	711	2990	5482	82	HL	10065	3213.2	3.13	1.82	NA	D082_17780, D082_17790	Malonyl CoA-acyl carrier protein transacylase;db_xref=GO:0004314, Sensory transduction protein kinase	TU1997, TU1998	NA
Chr	TU3203	2745082	2747976	+	g	NA	NA	131	86	4	6477	8355	6412	681	10059	3453	8035	6989	3928	5885	-Fe	10059	6027.4	1.67	1.2	NA	D082_27650, D082_27660, D082_27670, D082_27680	ATP-dependent Clp protease proteolytic subunit;db_xref=GO:0008462, ATP-dependent Clp protease ATP-binding subunit ClpX, hypothetical protein, hypothetical protein	NA	NA
Chr	TU1113	957731	960066	+	ga	NA	958984	36	119	1	854	1083	1014	52	1865	1141	1465	10049	1381	981	-P	10049	1988.5	5.05	5.39	1	D082_09540	Polyphosphate kinase	TU1114	D082_09550
Chr	TU3926	3377225	3376661	-	a	NA	NA	NA	NA	0	3061	10019	4777	1127	5633	2428	6487	5529	4231	4782	42C	10019	4807.4	2.08	1.54	NA	NA	NA	TU3925	D082_34020
Chr	TU2154	1870220	1870426	+	g	NA	NA	55	NA	1	712	3830	2192	10010	6072	1463	1088	765	2461	1757	Dark	10010	3035	3.3	1.65	NA	D082_18930	S-layer associated multidomain endoglucanase	NA	NA
Chr	TU3723	3221530	3225677	+	ga	NA	3225303, 3222023	52	76	3	1459	426	1112	131	7791	2955	10002	1495	1986	368	-N	10002	2772.5	3.61	1.28	NA	D082_32430, D082_32440, D082_32450	Oxygen-insensitive NAD(P)H nitroreductase / Dihydropteridine reductase, Aspartyl-tRNA synthetase @ Aspartyl-tRNA(Asn) synthetase;db_xref=GO:0004815, hypothetical protein	TU3724, TU3725, TU3726	NA
Chr	TU1056	914798	914300	-	a	NA	NA	NA	NA	0	10000	271	1603	210	1024	3043	3683	2608	4015	1022	15C	10000	2747.9	3.64	2.49	0.999999	NA	NA	TU1054	D082_09130
Chr	TU3101	2661269	2659803	-	ga	NA	NA	30	3	2	3488	9477	4384	1415	9949	5530	6738	8728	6389	2616	-Fe	9949	5871.4	1.69	1.05	NA	D082_26890, D082_26880	Bacterioferritin, Iron-sulfur cluster-binding protein;db_xref=GO:0005506,GO:0006118,GO:0009055	TU3102	NA
Chr	TU1027	878304	878373	+	n	878372	NA	NA	NA	0	1744	3095	164	760	329	352	9918	696	2763	368	-N	9918	2018.9	4.91	3.2	1	NA	NA	NA	NA
Chr	TU742	613772	614352	+	g	NA	614195, 613974	50	114	1	3416	7969	5594	419	9912	7461	4771	7858	7511	1553	-Fe	9912	5646.4	1.76	1.24	NA	D082_06400	hypothetical protein	NA	NA
Chr	TU2565	2217081	2216626	-	a	2217040	NA	NA	NA	0	1709	1818	556	314	9912	878	461	904	475	3352	-Fe	9912	2037.9	4.86	2.96	1	NA	NA	TU2566	D082_22430
Chr	TU2340	2020278	2020445	+	i	2020359	2020359	NA	NA	1	4163	1045	3860	157	5304	1083	9877	3373	2936	1267	-N	9877	3306.5	2.99	1.86	NA	D082_20470	Quinolinate phosphoribosyltransferase [decarboxylating]	NA	NA
Chr	TU2449	2105572	2115652	+	ga	NA	2108600	0	48	10	9787	735	3043	79	7645	9070	7156	5633	9842	654	exp. P.	9842	5364.4	1.83	1.01	NA	D082_21390, D082_21400, D082_21410, D082_21420, D082_21430, D082_21450, D082_21460, D082_21470, D082_21480, D082_21490	hypothetical protein, glycosyl transferase, group 1 family protein, Chloramphenicol acetyltransferase;db_xref=GO:0008811, hypothetical protein, hypothetical protein, Cephalosporin hydroxylase, Beta-1,3-glucosyltransferase, Beta-1,3-glucosyltransferase, hypothetical protein, hypothetical protein	TU2450, TU2451, TU2452, TU2453, TU2454	D082_21440
Chr	TU3909	3365208	3364608	-	a	NA	NA	NA	NA	0	3737	1741	4220	79	9803	1902	9667	4555	3972	777	-Fe	9803	4045.3	2.42	1.01	NA	NA	NA	TU3908	D082_33900
Chr	TU3070	2629740	2624527	-	ga	NA	NA	65	135	5	8256	1354	6740	26	8376	9772	3976	3269	5310	613	HL	9772	4769.2	2.05	1.17	NA	D082_26540, D082_26530, D082_26520, D082_26510, D082_26500	SSU ribosomal protein S12p (S23e);db_xref=GO:0003735,GO:0005622,GO:0005840,GO:0006412, SSU ribosomal protein S7p (S5e);db_xref=GO:0003735,GO:0005622,GO:0005840,GO:0006412, Translation elongation factor G;db_xref=GO:0005525,GO:0006412, Translation elongation factor Tu;db_xref=GO:0005525,GO:0006412, SSU ribosomal protein S10p (S20e);db_xref=GO:0003735,GO:0005622,GO:0005840,GO:0006412	TU3069, TU3071, TU3072, TU3073, TU3074, TU3075	D082_26490
Chr	TU2563	2214295	2214024	-	n	NA	NA	NA	NA	0	4271	1741	6249	2725	7279	2019	3139	4277	3626	9727	stat. P.	9727	4505.3	2.16	1.34	NA	NA	NA	NA	NA
Chr	TU2491	2141560	2142924	+	ga	NA	NA	105	NA	2	3559	2746	2617	131	7608	2546	9709	3338	2806	572	-N	9709	3563.2	2.72	1.28	NA	D082_21800, D082_21810	gamma-tocopherol methyltransferase @ delta-tocopherol methyltransferase;db_xref=GO:0050342, 4-hydroxyphenylpyruvate dioxygenase;db_xref=GO:0003868	NA	D082_21790
Chr	TU3075	2629282	2629826	+	a	NA	NA	NA	NA	0	2029	1895	33	131	329	59	9709	417	1986	163	-N	9709	1675.1	5.8	4.79	1	NA	NA	TU3070, TU3076	D082_26550, D082_26540, D082_26530, D082_26520, D082_26510, D082_26500
Chr	TU974	835907	834848	-	ga	NA	835448	28	99	1	6655	2321	4548	131	9693	6788	9081	4486	7080	572	-Fe	9693	5135.5	1.89	1.07	NA	D082_08400	dTDP-glucose 4,6-dehydratase	TU972, TU975	D082_08390
Chr	TU1103	948864	952482	+	ga	NA	951680, 950293, 950400	97	NA	4	9680	1741	2127	105	4609	3365	6905	3929	3972	1185	15C	9680	3761.8	2.57	1.4	NA	D082_09460, D082_09470, D082_09480, D082_09490	Phosphoribosylglycinamide formyltransferase;db_xref=GO:0004644, Superfamily I DNA and RNA helicases, ATPase of the AAA+ family protein associated with FIG137771 hypothetical protein, hypothetical protein	TU1104	NA
Chr	TU1363	1190252	1188731	-	g	NA	1189543	21	NA	2	2456	3327	6347	262	9291	4272	9667	6502	4662	1921	-N	9667	4870.7	1.98	1.04	NA	D082_11890, D082_11880	hypothetical protein, Serine/threonine protein kinase	NA	NA
Chr	TU1495	1312323	1311025	-	ga	1312310	NA	428	262	1	8434	4642	5823	1834	4352	9655	6069	4868	6907	4863	HL	9655	5744.7	1.68	1.14	NA	D082_13220	hypothetical protein	TU1494	D082_13210, D082_13230
Chr	TU45	43215	44686	+	ga	NA	NA	93	NA	2	9573	735	2650	52	4718	4038	3474	4799	5223	940	15C	9573	3620.2	2.64	1.83	NA	D082_00370, D082_00380	two-component response regulator, N-acetylmuramoyl-L-alanine amidase	TU44, TU46, TU47	D082_00360
Chr	TU269	226857	230735	+	ga	NA	228717, 227485	43	NA	5	4342	1818	3533	2411	8522	3950	5315	9562	5137	3188	-P	9562	4777.8	2	1.12	NA	D082_02440, D082_02450, D082_02460, D082_02470, D082_02480	hypothetical protein, hypothetical protein, sodium-solute symporter, putative, hypothetical protein, Cobyric acid synthase;db_xref=GO:0003824,GO:0009236	TU270	NA
Chr	TU336	270148	268435	-	ga	NA	269312	32	269	1	2384	1547	1112	52	5925	3891	9542	3929	4619	327	-N	9542	3332.8	2.86	1.61	NA	D082_02840	hypothetical protein	TU335, TU337, TU338	D082_02830, D082_02850
Chr	TU2135	1858299	1859266	+	ga	NA	NA	36	632	1	9538	155	523	0	2560	6115	670	556	950	450	15C	9538	2151.7	4.43	1.56	NA	D082_18780	Ferredoxin	TU2136, TU2137	D082_18790, D082_18770
pSYLA	TU5077	67228	67835	+	a	NA	NA	NA	NA	0	8256	774	1636	26	5084	9538	1548	5424	7684	409	HL	9538	4037.9	2.36	1.16	NA	NA	NA	NA	D082_40740
Chr	TU477	386981	384327	-	gai	386308	386309	792	128	2	7545	2012	2127	262	5889	9509	1590	4903	8547	694	HL	9509	4307.8	2.21	1.11	NA	D082_04040, D082_04030	Ribosome recycling factor;db_xref=GO:0006412, Branched-chain amino acid transport system permease protein LivM	TU478	NA
Chr	TU2699	2305326	2305841	+	ga	NA	NA	37	176	1	2883	1431	3173	52	4316	9509	2051	1669	5137	286	HL	9509	3050.7	3.12	1.85	NA	D082_23320	SSU ribosomal protein S14p (S29e) @ SSU ribosomal protein S14p (S29e), zinc-independent	TU2700	D082_23330
Chr	TU2698	2305149	2305325	+	ga	NA	2305248	42	62	1	9501	735	2551	419	3475	2809	3013	3269	3540	1103	15C	9501	3041.5	3.12	2.68	1	D082_t32	tRNA-Arg	TU2697	NA
Chr	TU125	102946	105924	+	ga	NA	103539, 104800, 103438	29	204	5	5409	155	2552	52	3402	9480	1172	1878	2935	899	HL	9480	2793.4	3.39	1.75	NA	D082_01060, D082_01070, D082_01080, D082_01090, D082_01100	LSU ribosomal protein L34p;db_xref=GO:0003735,GO:0005622,GO:0005840,GO:0006412, Ribonuclease P protein component;db_xref=GO:0004526, hypothetical protein, Inner membrane protein translocase component YidC, short form OxaI-like, RNA-binding protein Jag	TU124, TU126, TU127	D082_01110
Chr	TU2275	1965511	1964366	-	g	NA	1965125	46	23	1	9431	2708	3991	393	7864	9480	8830	6676	8116	940	HL	9480	5842.9	1.62	1.01	NA	D082_19960	UDP-N-acetylglucosamine--N-acetylmuramyl- (pentapeptide) pyrophosphoryl-undecaprenol N-acetylglucosamine transferase	NA	NA
Chr	TU2166	1876209	1874631	-	ga	NA	NA	21	343	1	2349	2553	2977	210	8596	2165	9458	4381	3540	817	-N	9458	3704.6	2.55	1.1	NA	D082_18990	N-acetyl-L,L-diaminopimelate deacetylase	TU2165, TU2167	D082_18980
Chr	TU289	243972	245508	+	ga	NA	NA	42	334	1	1993	4758	3599	3669	7608	4272	4059	4833	2245	9441	stat. P.	9441	4647.7	2.03	1.24	NA	D082_02600	hypothetical protein	TU286, TU290, TU291, TU292	D082_02590
Chr	TU184	153721	150125	-	ga	NA	NA	41	145	3	1352	1431	393	0	1280	2487	9416	1426	3281	368	-N	9416	2143.4	4.39	2.87	1	D082_01570, D082_01560, D082_01550	Aconitate hydratase 2;db_xref=GO:0003994, hypothetical protein, XisI protein-like	TU185, TU186	D082_01580, D082_01590
Chr	TU1637	1462913	1453571	-	ga	NA	1462760	24	NA	8	2491	658	4286	26	1939	556	9416	4138	2849	695	-N	9416	2705.4	3.48	2.2	0.778526	D082_14690, D082_14680, D082_14670, D082_14660, D082_14650, D082_14640, D082_14630, D082_14620	hypothetical protein, hypothetical protein, hypothetical protein, hypothetical protein, hypothetical protein, conserved, DUF103 family, hypothetical protein, hypothetical protein, hypothetical protein	TU1638, TU1639, TU1640, TU1641, TU1642	NA
Chr	TU1280	1127467	1127787	+	a	NA	NA	NA	NA	0	6584	2669	9390	3013	5925	7637	8328	8484	6389	4046	-CO2	9390	6246.5	1.5	1.11	NA	NA	NA	TU1278	D082_11320, D082_11310, D082_11300
Chr	TU1899	1683772	1683574	-	an	1683605, 1683616	NA	NA	NA	0	4734	2630	2422	315	6876	9363	5775	2190	3238	1471	HL	9363	3901.4	2.4	1.36	NA	NA	NA	TU1898, TU1900	D082_16970
Chr	TU3457	2970434	2969307	-	ga	NA	2969676	34	NA	2	9360	2244	6053	79	8888	6408	5315	7476	5741	777	15C	9360	5234.1	1.79	1.05	NA	D082_29890, D082_29880	Preprotein translocase subunit SecG;db_xref=GO:0009306,GO:0015450,GO:0016021, hypothetical protein	TU3456	NA
Chr	TU3191	2733647	2733699	+	n	NA	NA	NA	NA	0	285	387	491	0	4170	1258	9333	1147	1727	82	-N	9333	1888	4.94	2.24	0.954059	NA	NA	NA	NA
pSYLC	TU7030	37935	39051	+	gai	38036	38036	1075	NA	1	1282	2940	3337	9328	2414	1463	1256	2399	1899	6539	Dark	9328	3285.7	2.84	1.43	NA	D082_60480	hypothetical protein	TU7029	D082_60460, D082_60470
Chr	TU787	649805	651063	+	ga	NA	NA	129	278	1	1886	1160	2486	157	9327	4243	963	7928	2115	1144	-Fe	9327	3140.9	2.97	1.18	NA	D082_06710	hypothetical protein	TU788, TU789	D082_06730, D082_06720
pSYLC	TU7021	22832	23477	+	ga	22870	NA	343	171	1	2741	2089	3468	9302	2231	1872	2050	2886	2806	2534	Dark	9302	3197.9	2.91	2.68	1	D082_60260	hypothetical protein	TU7020	D082_60250
Chr	TU2934	2509685	2508679	-	g	NA	2509264	25	226	1	3950	2901	2846	1101	9254	6495	5775	6920	3626	1471	-Fe	9254	4433.9	2.09	1.34	NA	D082_25500	Phosphate regulon transcriptional regulatory protein PhoB (SphR)	NA	NA
Chr	TU309	252262	252410	+	a	NA	NA	NA	NA	0	9253	426	2388	419	3694	2750	1967	1808	3583	531	15C	9253	2681.9	3.45	2.5	1	NA	NA	TU308	D082_02660
Chr	TU2090	1833205	1834120	+	ga	NA	NA	81	10	1	9253	6421	5365	524	8705	5032	7617	5703	4878	1880	15C	9253	5537.8	1.67	1.06	NA	D082_18520	Aldehyde decarbonylase	TU2091, TU2092	D082_18540, D082_18530
Chr	TU2644	2272485	2270061	-	gai	NA	NA	39	NA	3	9253	4062	6347	3485	6986	3687	8370	6954	2979	2370	15C	9253	5449.3	1.7	1.11	NA	D082_22960, D082_22950, D082_22940	Aminopyrrolnitrin oxidase PrnD, hypothetical protein, hypothetical protein	TU2643	NA
Chr	TU3187	2730860	2732179	+	ga	NA	NA	21	NA	2	4448	812	6445	812	4170	673	4520	7754	9238	1267	exp. P.	9238	4013.9	2.3	1.19	NA	D082_27510, D082_27520	hypothetical protein, Glycolate dehydrogenase, iron-sulfur subunit GlcF	TU3188	NA
Chr	TU1984	1757774	1758093	+	a	1758092	NA	NA	NA	0	3238	3714	4384	3878	6035	2283	3725	5807	3194	9195	stat. P.	9195	4545.3	2.02	1.52	NA	NA	NA	TU1983	D082_17660, D082_17650
Chr	TU3625	3134330	3133298	-	g	NA	NA	137	92	1	7829	851	1505	26	5194	7578	586	9180	8375	1185	-P	9180	4230.9	2.17	1.1	NA	D082_31600	Photosystem II manganese-stabilizing protein (PsbO)	NA	NA
Chr	TU3850	3323049	3323353	+	ga	NA	NA	270	NA	1	7651	5222	3337	5267	7937	7724	2678	6155	9152	4414	exp. P.	9152	5953.7	1.54	1.15	NA	D082_33450	hypothetical protein	TU3843	D082_33440, D082_33430, D082_33420, D082_33410
Chr	TU2152	1869469	1870199	+	ga	NA	NA	485	51	1	9146	193	1996	79	1573	3043	711	2504	3713	1471	15C	9146	2442.9	3.74	2.46	0.99999	D082_18920	hypothetical protein	TU2153	NA
Chr	TU3010	2568964	2568694	-	ga	NA	NA	111	40	1	9146	503	1341	79	8157	7841	3934	4034	7857	858	15C	9146	4375	2.09	1.12	NA	D082_25990	hypothetical protein	TU3009	D082_26000
Chr	TU1021	874229	874964	+	ai	NA	NA	NA	NA	0	569	3984	1440	9119	1426	1141	1883	1495	1036	1185	Dark	9119	2327.8	3.92	2.29	0.99993	NA	NA	TU1020, TU1022	NA
Chr	TU2694	2303789	2302588	-	ga	NA	NA	73	118	1	71	39	0	0	146	146	251	9110	130	41	-P	9110	993.4	9.17	36.29	1	D082_23300	Phosphate ABC transporter, periplasmic phosphate-binding protein PstS	TU2693, TU2695, TU2696	D082_23310
Chr	TU3767	3249574	3250646	+	ga	NA	NA	32	129	1	2278	7234	2715	341	9108	5969	5901	4833	5180	1594	-Fe	9108	4515.3	2.02	1.26	NA	D082_32650	Chaperonin (heat shock protein 33)	TU3768, TU3769	NA
Chr	TU3516	3024171	3024104	-	an	3024106	NA	NA	NA	0	8007	1973	2682	419	4828	2838	9082	5250	4879	2820	-N	9082	4277.8	2.12	1.13	NA	NA	NA	TU3515	NA
Chr	TU3246	2784446	2786173	+	ga	NA	2785532	51	192	1	3737	1779	2421	105	4316	3072	9081	2712	3410	450	-N	9081	3108.3	2.92	2.1	0.66286	D082_28010	Glutamate synthase [NADPH] small chain	TU3247	NA
Chr	TU3433	2949755	2951073	+	ga	NA	2950862	88	193	1	1708	6537	2617	1048	8559	2428	8119	9075	5482	2534	-P	9075	4810.7	1.89	1.06	NA	D082_29690	Cyanobacteria-specific RpoD-like sigma factor, type-3 @ Group 2 RNA polymerase sigma factor	TU3431, TU3434	D082_29700
Chr	TU105	90710	89818	-	ga	NA	NA	249	NA	2	4769	348	2879	26	7389	9070	6863	3929	4705	940	HL	9070	4091.8	2.22	1.23	NA	D082_00880, D082_00870	hypothetical protein, hypothetical protein	TU106	NA
Chr	TU3740	3230765	3230946	+	an	NA	NA	NA	NA	0	5018	2901	3141	4376	4426	3453	1130	1530	3842	9032	stat. P.	9032	3884.9	2.32	1.8	NA	NA	NA	TU3741	NA
pSYLA	TU5045	33395	34167	+	ga	NA	NA	58	364	1	2705	6653	3893	2018	8998	4594	8286	3373	3410	3392	-Fe	8998	4732.2	1.9	1.09	NA	D082_40410	hypothetical protein	TU5046, TU5047	NA
Chr	TU210	174115	174574	+	a	NA	NA	NA	NA	0	8968	2785	1963	1258	5084	4945	3055	3338	2806	3106	15C	8968	3730.8	2.4	1.76	NA	NA	NA	TU209	D082_01790
Chr	TU500	408426	405778	-	ga	NA	NA	55	182	1	2384	309	1505	131	8925	2546	1465	4520	1597	981	-Fe	8925	2436.3	3.66	1.97	NA	D082_04250	hypothetical protein	TU499	NA
Chr	TU3872	3335226	3340278	+	ga	NA	3338379	46	76	3	2135	967	2715	26	5487	4155	8914	2851	2979	1349	-N	8914	3157.8	2.82	1.62	NA	D082_33550, D082_33560, D082_33570	HlyB family, hypothetical protein, HlyD family of secretion proteins	TU3873, TU3874, TU3875, TU3876, TU3877	NA
Chr	TU3617	3124878	3125751	+	ga	NA	NA	62	302	1	5445	890	3043	26	3548	2019	2093	8902	7770	899	-P	8902	3463.5	2.57	1.15	NA	D082_31540	Allophycocyanin beta chain	TU3616, TU3618	D082_31550
Chr	TU3400	2911569	2914463	+	gai	2911755, 2911756	2913434, 2911756, 2912024	276	180	1	8898	4913	4286	3721	5743	5734	3599	5981	5655	8215	15C	8898	5674.5	1.57	1.08	NA	D082_29350	Membrane protein containing HD superfamily hydrolase domain	TU3398	NA
Chr	TU942	809027	808543	-	an	NA	NA	NA	NA	0	8897	2244	1898	550	7096	3482	2260	5876	5223	450	15C	8897	3797.6	2.34	1.25	NA	NA	NA	TU939	D082_08140
Chr	TU2924	2502805	2502554	-	n	2502561	NA	NA	NA	0	8897	812	2912	52	6511	6027	6696	5529	7382	1308	15C	8897	4612.6	1.93	1.21	NA	NA	NA	NA	NA
Chr	TU3434	2952601	2950635	-	ga	NA	2952165, 2951043	85	286	1	7224	3791	2650	1310	4133	8895	1297	4346	3842	1594	HL	8895	3908.2	2.28	1.23	NA	D082_29700	SAM radical protein, elongator protein	TU3433, TU3435	D082_29690
Chr	TU711	586735	588590	+	ga	NA	588036	137	237	1	5623	1973	3959	367	6730	5442	8872	5842	3928	2125	-N	8872	4486.1	1.98	1.32	NA	D082_06150	Zinc metalloprotease	TU712, TU713, TU714	D082_06160
Chr	TU2947	2520068	2521819	+	ga	NA	NA	25	131	1	8861	619	2225	26	6620	6993	4018	4486	3885	736	15C	8861	3846.9	2.3	1.27	NA	D082_25610	Chaperone protein DnaK	TU2948	D082_25620
Chr	TU2570	2220037	2219383	-	g	2220022, 2220026	NA	138	46	1	3096	4448	4580	8831	3768	1961	7199	4103	3238	7275	Dark	8831	4849.9	1.82	1.21	NA	D082_22480	hypothetical protein	NA	NA
Chr	TU1647	1467647	1467774	+	ga	NA	NA	41	NA	1	1281	5338	1603	8805	1573	3248	1046	1460	2590	2125	Dark	8805	2906.9	3.03	1.65	NA	D082_14740	Nicotinamide-nucleotide adenylyltransferase, NadM family / ADP-ribose pyrophosphatase	TU1648	NA
Chr	TU2205	1910648	1910275	-	a	NA	NA	NA	NA	0	8790	309	1374	0	2816	3804	3976	1078	3108	572	15C	8790	2582.7	3.4	2.21	0.996068	NA	NA	TU2202	D082_19300, D082_19310, D082_19320, D082_19330
Chr	TU2165	1873983	1875466	+	ga	NA	NA	67	574	1	2527	619	6478	681	5560	5237	84	7615	2245	8787	stat. P.	8787	3983.3	2.21	1.15	NA	D082_18980	Aspartoacylase	TU2166	D082_18990
Chr	TU2674	2293323	2291556	-	ga	NA	2293153, 2292209	47	113	1	3523	3636	3173	210	8778	3306	8328	4346	3583	1635	-Fe	8778	4051.8	2.17	1.05	NA	D082_23160	hypothetical protein	TU2673, TU2675, TU2676	NA
Chr	TU1927	1714887	1713845	-	g	NA	NA	25	NA	1	3666	2437	2944	157	7059	5647	7240	6676	8763	490	exp. P.	8763	4507.9	1.94	1.21	NA	D082_17210	Thiamine-monophosphate kinase	NA	NA
Chr	TU3447	2960451	2957900	-	ga	NA	2958569	201	203	1	3772	116	1341	26	4462	8748	6236	695	2590	409	HL	8748	2839.5	3.08	1.4	NA	D082_29780	putative peptidase	TU3446, TU3448	D082_29760, D082_29770
Chr	TU2513	2162619	2164013	+	ga	2162620	NA	58	107	1	3096	1238	1636	52	4206	3190	8747	2642	3496	286	-N	8747	2858.9	3.06	2.08	0.566961	D082_21970	Oxidoreductase (flavoprotein)	TU2511, TU2514, TU2515	D082_21960, D082_21950, D082_21940
Chr	TU3362	2884603	2884762	+	an	NA	NA	NA	NA	0	5481	1586	3206	26	5743	3599	8747	3129	2547	981	-N	8747	3504.5	2.5	1.52	NA	NA	NA	TU3363	NA
Chr	TU2380	2054096	2055902	+	ga	NA	NA	51	154	3	5160	1315	5169	262	8742	6759	6361	4868	5569	1144	-Fe	8742	4534.9	1.93	1.29	NA	D082_20810, D082_20820, D082_20830	Single-stranded DNA-binding protein;db_xref=GO:0003697, hypothetical protein, Cyanobacterial polyprenyltransferase (UbiA-like)	TU2381	NA
Chr	TU3479	2990565	2991484	+	ga	2990602	NA	40	40	1	8577	6924	5235	105	8742	4418	6780	8067	6820	1267	-Fe	8742	5693.5	1.54	1.02	NA	D082_30090	Segregation and condensation protein A	TU3477	D082_30080
Chr	TU2893	2483101	2480972	-	ga	NA	NA	49	62	2	5089	2128	3435	105	4974	5501	5064	8728	4964	1226	-P	8728	4121.4	2.12	1.59	NA	D082_25110, D082_25100	Preprotein translocase secY subunit;db_xref=GO:0009306,GO:0015450,GO:0016020, Adenylate kinase;db_xref=GO:0004017	TU2894, TU2895, TU2896	NA
Chr	TU1550	1373647	1371436	-	ga	NA	1372416	11	297	3	4448	928	3010	262	8669	8163	5315	4277	4792	531	-Fe	8669	4039.5	2.15	1.06	NA	D082_13800, D082_13790, D082_13780	hypothetical protein, hypothetical protein, hypothetical protein	TU1549, TU1551, TU1552	D082_13770
Chr	TU362	290447	291261	+	ga	NA	290765	25	25	1	8648	2669	3893	157	6657	4594	4478	6224	3842	3065	15C	8648	4422.7	1.96	1.3	NA	D082_03020	Twin-arginine translocation protein TatC	TU360	D082_03040, D082_03010, D082_03000
Chr	TU1533	1361018	1361119	+	i	NA	NA	NA	NA	1	8648	2050	1799	26	4060	4096	3306	3060	4015	572	15C	8648	3163.2	2.73	2.11	0.678868	D082_13690	High-affnity carbon uptake protein Hat/HatR	NA	NA
Chr	TU3786	3263959	3265893	+	ga	NA	3265803	36	52	2	1851	4100	3566	524	8632	2867	7868	4590	2849	1471	-Fe	8632	3831.8	2.25	1.1	NA	D082_32800, D082_32810	Fructose-1,6-bisphosphatase, type I;db_xref=GO:0042132, Sucrose-phosphate phosphatase	TU3787, TU3788	NA
Chr	TU2390	2065111	2063700	-	ga	NA	NA	32	8	2	1139	271	1440	0	4060	527	8621	2191	1425	163	-N	8621	1983.7	4.35	2.12	0.716341	D082_20970, D082_20960	Transaldolase;db_xref=GO:0004801, hypothetical protein	TU2389, TU2391	NA
Chr	TU1014	868320	868717	+	ga	NA	NA	18	NA	1	3879	309	2715	26	6584	8602	8328	3025	4662	1267	HL	8602	3939.7	2.18	1.03	NA	D082_08700	Sugar transport system permease protein	TU1015	NA
Chr	TU193	162526	159364	-	ga	NA	NA	72	136	1	2456	77	196	52	8596	7022	2344	174	734	327	-Fe	8596	2197.8	3.91	1.22	NA	D082_01640	Glycine dehydrogenase [decarboxylating] (glycine cleavage system P protein)	TU194	NA
Chr	TU2871	2465569	2466821	+	ga	NA	2466403, 2465784	61	306	2	1210	2514	2486	52	2377	146	4604	8589	8288	1022	-P	8589	3128.8	2.75	1.04	NA	D082_24870, D082_24880	hypothetical protein, tRNA (Guanine37-N1) -methyltransferase;db_xref=GO:0009019	TU2870	D082_24900, D082_24890
Chr	TU2712	2315595	2317356	+	ga	NA	NA	105	398	2	8577	1277	2094	79	7059	7198	6947	4103	5396	613	15C	8577	4334.3	1.98	1.19	NA	D082_23450, D082_23460	hypothetical protein, FOG: WD40 repeat	TU2713	D082_23490, D082_23480, D082_23470
Chr	TU3471	2985160	2987775	+	gai	NA	NA	54	104	2	2954	3597	7721	760	5121	2750	6487	8554	6518	4659	-P	8554	4912.1	1.74	1.11	NA	D082_30020, D082_30030	Twitching motility protein PilT;db_xref=GO:0005524,GO:0005622,GO:0006810, Type IV fimbrial assembly protein PilC	TU3472, TU3473	NA
Chr	TU521	432878	434311	+	gi	NA	433036	82	NA	3	1103	232	1014	52	4133	3804	8537	1565	2935	163	-N	8537	2353.8	3.63	2.07	0.507141	D082_04370, D082_04380, D082_04390	Acetyltransferase, hypothetical protein, hypothetical protein	NA	NA
Chr	TU547	452233	452605	+	a	NA	NA	NA	NA	0	2135	5029	3108	1022	6694	2019	8537	3721	2935	3842	-N	8537	3904.2	2.19	1.28	NA	NA	NA	TU545	D082_04650
Chr	TU1570	1387323	1386785	-	g	NA	NA	31	58	1	1530	3791	4122	8464	3182	1960	4018	2608	2331	7111	Dark	8464	3911.7	2.16	1.19	NA	D082_13990	Methyl-accepting chemotaxis protein	NA	NA
Chr	TU1553	1375791	1373648	-	gai	1375789	1375683	12	587	2	8434	4449	1309	5084	2487	1902	1046	348	1122	4823	15C	8434	3100.4	2.72	1.66	NA	D082_13830, D082_13820	hypothetical protein, Sensory transduction protein kinase	TU1554, TU1555, TU1556	D082_13810, D082_13850
Chr	TU1844	1633365	1634232	+	ga	NA	NA	45	268	1	8434	1625	3304	157	6511	7666	3181	6433	6432	940	15C	8434	4468.3	1.89	1.1	NA	D082_16400	Cyanobacterial protein	TU1845	D082_16420, D082_16410, D082_16390
Chr	TU2239	1939408	1936726	-	ga	1939397, 1939403	1939349	43	NA	4	4200	1393	3239	26	8339	8427	4645	6990	8332	695	HL	8427	4628.6	1.82	1.01	NA	D082_19670, D082_19660, D082_19650, D082_19630	hypothetical protein, Malate dehydrogenase;db_xref=GO:0030060, Aspartate 1-decarboxylase;db_xref=GO:0004068, Carbonic anhydrase;db_xref=GO:0004089	TU2240	D082_19640
Chr	TU3734	3228502	3229790	+	ga	NA	3229450	27	41	1	2634	2901	3173	105	7498	3365	8412	3999	3151	327	-N	8412	3556.5	2.37	1.12	NA	D082_32490	two-component hybrid sensor and regulator	TU3733, TU3735, TU3736, TU3737	NA
Chr	TU2906	2492456	2494752	+	ga	NA	NA	25	4	2	1388	1857	1701	236	8376	2604	5901	2191	2806	490	-Fe	8376	2755	3.04	1.42	NA	D082_25310, D082_25330	Non-specific DNA-binding protein Dps / Iron-binding ferritin-like antioxidant protein / Ferroxidase;db_xref=GO:0004322, hypothetical protein	TU2907, TU2908, TU2909	D082_25320, D082_25300
Chr	TU1564	1379642	1380982	+	g	NA	NA	83	34	2	1957	3056	1178	0	7645	2194	8370	6224	4964	695	-N	8370	3628.3	2.31	1.09	NA	D082_13920, D082_13930	hypothetical protein, 1,4-dihydroxy-2-naphthoate octaprenyltransferase	NA	NA
Chr	TU3821	3298753	3300426	+	ga	NA	3300062	19	14	2	498	232	1243	26	1719	8368	167	382	2504	82	HL	8368	1522.1	5.5	3.34	1	D082_33170, D082_33180	YrdC/Sua5 family protein, required for threonylcarbamoyladenosine (t(6)A) formation in tRNA, D-glycero-D-manno-heptose 1-phosphate guanosyltransferase;db_xref=GO:0009058,GO:0016779	TU3822, TU3823	NA
Chr	TU3968	3416017	3416973	+	ai	3416793	3416793	NA	NA	0	6299	464	1243	52	5779	8368	2720	2399	4188	245	HL	8368	3175.7	2.64	1.33	NA	NA	NA	TU3969	D082_34450, D082_34440, D082_34430, D082_34420, D082_34410
Chr	TU1336	1167377	1167922	+	a	NA	NA	NA	NA	0	8363	542	3108	524	5487	5032	7156	4555	4576	3106	15C	8363	4244.9	1.97	1.17	NA	NA	NA	TU1333	D082_11700, D082_11690, D082_11680
Chr	TU2336	2014104	2014003	-	a	NA	NA	NA	NA	0	8363	309	2323	52	6620	6583	1716	5842	7036	1471	15C	8363	4031.5	2.07	1.19	NA	NA	NA	TU2335	D082_20400, D082_20410, D082_20420, D082_20430, D082_20440, D082_20450, D082_20460, D082_20470
Chr	TU1053	911226	912291	+	g	NA	911316	50	NA	2	0	0	131	26	8340	0	84	35	43	0	-Fe	8340	865.9	9.63	63.66	1	D082_09110, D082_09120	Transcriptional regulator PchR, hypothetical protein	NA	NA
Chr	TU429	349955	346793	-	ga	NA	NA	24	440	3	7545	4874	5660	603	8266	4652	6989	6885	5655	3515	-Fe	8266	5464.4	1.51	1.1	NA	D082_03610, D082_03600, D082_03590	hypothetical protein, hypothetical protein, Light-dependent protochlorophyllide reductase;db_xref=GO:0016630	TU428, TU430	D082_03570, D082_03580
Chr	TU2541	2188722	2187592	-	ga	NA	2188448	42	NA	2	4164	1044	3468	52	8230	6847	5315	4799	6389	286	-Fe	8230	4059.4	2.03	1.2	NA	D082_22240, D082_22230	Putative subunit of NAD(P)H:quinone oxidoreductase, Cobalt-zinc-cadmium resistance protein;db_xref=GO:0006812,GO:0008324,GO:0016020	TU2540, TU2542	NA
Chr	TU1988	1762465	1760313	-	ga	NA	NA	18	1316	1	5196	580	785	52	2853	8192	2804	1878	3281	490	HL	8192	2611.1	3.14	1.58	NA	D082_17730	hypothetical protein	TU1986	D082_17700, D082_17710, D082_17720
Chr	TU867	732750	731326	-	ga	NA	732501, 731564	141	75	1	8185	5067	4188	3171	7389	5150	4394	6641	5051	7152	15C	8185	5638.8	1.45	1.11	NA	D082_07420	two-component response regulator	TU866, TU868	NA
Chr	TU2429	2088042	2088717	+	ga	NA	NA	57	85	1	3274	6228	3043	210	8120	4389	5189	5111	4792	1144	-Fe	8120	4150	1.96	1.3	NA	D082_21220	Translation initiation factor 3	TU2430	NA
Chr	TU2328	2009938	2007869	-	ga	NA	NA	26	124	2	8114	271	2094	26	4938	4740	3474	3616	5396	899	15C	8114	3356.8	2.42	1.5	NA	D082_20360, D082_20350	Dihydrolipoamide dehydrogenase of pyruvate dehydrogenase complex / Dihydrolipoamide dehydrogenase;db_xref=GO:0004148, hypothetical protein	TU2329, TU2330	NA
Chr	TU992	850056	853172	+	ga	NA	NA	101	217	1	2278	2089	1832	79	8083	5940	2093	2677	3281	409	-Fe	8083	2876.1	2.81	1.36	NA	D082_08570	Protein export cytoplasm protein SecA ATPase RNA helicase	TU993, TU994	D082_08560
Chr	TU1114	961625	959309	-	ga	NA	NA	157	672	1	2206	735	1407	105	6145	1785	8077	4034	3151	286	-N	8077	2793.1	2.89	1.31	NA	D082_09550	Beta-lactamase	TU1113	D082_09540
Chr	TU2678	2293855	2293460	-	ga	NA	NA	60	138	1	4626	1315	3010	3904	4097	2428	2176	2364	4705	8051	stat. P.	8051	3667.6	2.2	1.71	NA	D082_23180	hypothetical protein	NA	D082_23170
Chr	TU1693	1505858	1507106	+	ga	1505859	NA	29	218	1	3345	116	1079	26	2633	8017	1842	904	3583	41	HL	8017	2158.6	3.71	2.24	0.9987	D082_15040	Sugar kinase, ribokinase family protein	TU1694	D082_15060, D082_15050
Chr	TU3652	3156890	3159827	+	ga	NA	3158179	51	1075	1	6868	774	4744	105	8010	5588	7282	5424	3972	1103	-Fe	8010	4387	1.83	1.1	NA	D082_31830	Translation elongation factor LepA	TU3651, TU3653, TU3654	D082_31840
Chr	TU2794	2395068	2391282	-	gai	2395023, 2395025	NA	115	51	1	8007	3018	2814	550	6291	6818	5147	6259	7166	2411	15C	8007	4848.1	1.65	1.12	NA	D082_24180	Chromosome partition protein smc	TU2795	NA
Chr	TU272	231325	233451	+	ga	231329, 231369	231612	68	53	2	7189	1006	1930	0	5633	5003	7993	4451	4144	1104	-N	7993	3845.3	2.08	1.11	NA	D082_02490, D082_02500	hypothetical protein, Urease alpha subunit;db_xref=GO:0009039	TU273, TU274	NA
Chr	TU1664	1482753	1484356	+	ga	1482754	NA	310	79	1	1032	232	3926	0	2012	615	7952	3095	5050	205	-N	7952	2411.9	3.3	1.57	NA	D082_14840	Amine oxidase [flavin-containing] A	TU1665, TU1666	NA
pSYLB	TU6054	52005	52659	+	ga	NA	NA	58	246	1	2491	5067	4024	1572	7937	3921	5943	3129	4144	2738	-Fe	7937	4096.6	1.94	1.34	NA	D082_50560	hypothetical protein	TU5055	NA
Chr	TU191	157508	157903	+	a	NA	NA	NA	NA	0	7901	619	1440	0	3292	5559	1046	3790	5094	409	15C	7901	2915	2.71	1.42	NA	NA	NA	TU190	D082_01630, D082_01620
Chr	TU1304	1147835	1147503	-	g	NA	NA	40	62	1	2313	1509	5136	210	7901	4886	3641	3755	7641	654	-Fe	7901	3764.6	2.1	1.03	NA	D082_11530	NifU-like domain protein	NA	NA
Chr	TU2841	2433977	2434194	+	a	NA	NA	NA	NA	0	7901	155	1211	26	1756	3833	1046	2330	2504	940	15C	7901	2170.2	3.64	2.06	0.48476	NA	NA	NA	D082_24580
Chr	TU3897	3355413	3355880	+	ga	NA	NA	56	118	1	5231	3327	5529	629	7901	3014	6738	5633	4274	3842	-Fe	7901	4611.8	1.71	1.17	NA	D082_33750	hypothetical protein	NA	D082_33760
Chr	TU3578	3081195	3082445	+	gai	3081196, 3081299, 3081300, 3081302	3082293, 3082190, 3081302	213	63	1	5802	1006	2879	0	5011	7900	1675	3790	6303	1105	HL	7900	3547.1	2.23	1.25	NA	D082_31050	Pyruvate dehydrogenase E1 component beta subunit	TU3579, TU3580	D082_31060
Chr	TU2890	2476832	2477085	+	a	2476833	NA	NA	NA	0	4484	271	1177	26	4974	7841	3264	3790	6518	736	HL	7841	3308.1	2.37	1.2	NA	NA	NA	TU2888	D082_25085, D082_25080, D082_25070, D082_25060, D082_25050, D082_25040, D082_25030, D082_25020, D082_25010
Chr	TU1299	1143032	1144359	+	g	NA	NA	34	4	1	7829	271	1505	105	1902	4535	1046	1808	2331	204	15C	7829	2153.6	3.64	1.73	NA	D082_11490	Glucose-1-phosphate adenylyltransferase	NA	NA
Chr	TU3112	2670469	2669692	-	ga	NA	NA	41	449	1	3096	5338	3141	419	7827	3979	7324	4555	3713	1022	-Fe	7827	4041.4	1.94	1.07	NA	D082_27000	ATP-dependent Clp protease adaptor protein ClpS	TU3113, TU3114	D082_26990
Chr	TU2310	1988608	1989263	+	g	NA	NA	166	NA	1	1103	2476	2486	131	1829	995	7826	3616	3151	1063	-N	7826	2467.6	3.17	2.16	0.716767	D082_20180	eukaryotic protein kinase	NA	NA
Chr	TU3930	3380511	3381511	+	ga	NA	NA	232	319	1	7723	1160	3239	0	7315	7812	5733	3894	5957	450	HL	7812	4328.3	1.8	1.01	NA	D082_34060	hypothetical protein	TU3928, TU3931	D082_34100, D082_34090, D082_34080, D082_34070, D082_34040
Chr	TU2706	2311068	2311613	+	a	NA	NA	NA	NA	0	4555	3597	2781	79	5889	4681	1883	7789	5655	3924	-P	7789	4083.3	1.91	1.32	NA	NA	NA	TU2705	D082_23400
Chr	TU1429	1239591	1240057	+	gai	NA	NA	48	161	1	4448	2398	3010	367	6511	5296	7784	4242	5180	654	-N	7784	3989	1.95	1.2	NA	D082_12500	YrbA protein	NA	D082_12510
Chr	TU2671	2291555	2289074	-	ga	NA	2290721, 2291245	39	61	2	7758	1547	1734	183	5194	5647	3139	5946	3626	1063	15C	7758	3583.7	2.16	1.3	NA	D082_23150, D082_23140	Low-affinity CO2 hydration protein CphX, hypothetical protein	TU2670, TU2672, TU2673	D082_23130
Chr	TU846	704314	702698	-	g	NA	NA	171	51	2	7473	1160	1603	419	7132	7724	1716	3790	4274	1349	HL	7724	3664	2.11	1.03	NA	D082_07170, D082_07160	RNA-binding protein, Ribose 5-phosphate isomerase A;db_xref=GO:0004751	NA	NA
Chr	TU2970	2538918	2540127	+	ga	NA	NA	22	3	1	5765	542	3435	131	4389	7724	377	4207	3972	531	HL	7724	3107.3	2.49	1.34	NA	D082_25690	LL-diaminopimelate aminotransferase, predicted alternative	TU2971	NA
Chr	TU845	702697	701149	-	ga	NA	NA	4	993	1	5872	4023	2290	2070	2963	4506	1967	7719	5612	5354	-P	7719	4237.6	1.82	1.31	NA	D082_07150	Periplasmic component of the Tol biopolymer transport system	TU842	D082_07080, D082_07090, D082_07100, D082_07110, D082_07130, D082_07140
Chr	TU25	25031	24296	-	ai	NA	NA	NA	NA	0	3772	4410	4024	367	7718	2633	7156	4381	5223	2084	-Fe	7718	4176.8	1.85	1.08	NA	NA	NA	TU24	NA
Chr	TU2996	2559959	2561240	+	ga	2559960	NA	28	149	2	4982	580	2617	26	5450	6437	7701	2608	5007	326	-N	7701	3573.4	2.16	1.2	NA	D082_25890, D082_25900	hypothetical protein, hypothetical protein	TU2995, TU2997, TU2998, TU2999	D082_25880
pSYLB	TU6007	10330	9646	-	ai	NA	NA	NA	NA	0	2598	7698	4482	760	6328	3540	4604	4381	4576	3433	42C	7698	4240	1.82	1.22	NA	NA	NA	NA	D082_50110
Chr	TU2812	2409316	2411030	+	ga	NA	NA	66	NA	2	1993	77	294	0	7681	6671	1632	522	863	204	-Fe	7681	1993.7	3.85	1.15	NA	D082_24360, D082_24370	hypothetical protein, Lipid-A-disaccharide synthase;db_xref=GO:0008915	TU2811	NA
Chr	TU639	526526	526105	-	ga	NA	NA	66	8	1	4484	426	2519	52	4353	2282	7659	2399	2504	490	-N	7659	2716.8	2.82	1.71	NA	D082_05550	hypothetical protein	NA	D082_05560
Chr	TU1808	1606590	1607523	+	ai	1607153	1607153	NA	NA	0	6655	1315	1571	105	5559	4184	7658	2677	3842	531	-N	7658	3409.7	2.25	1.15	NA	NA	NA	TU1809, TU1810	NA
Chr	TU2263	1954168	1953390	-	a	NA	NA	NA	NA	0	7616	851	2094	341	3621	4711	2093	3199	3453	1144	15C	7616	2912.3	2.62	1.62	NA	NA	NA	TU2262	D082_19850
Chr	TU1709	1524002	1523297	-	a	NA	NA	NA	NA	0	2384	3095	4057	2516	1719	3540	2720	2434	2547	7602	stat. P.	7602	3261.4	2.33	1.87	NA	NA	NA	TU1708, TU1710	D082_15190, D082_15200
Chr	TU3921	3375367	3374943	-	a	3374944	NA	NA	NA	0	6976	2012	1374	524	5084	3541	670	7267	7598	1227	exp. P.	7598	3627.3	2.09	1.05	NA	NA	NA	TU3920, TU3922	D082_34000, D082_34010
Chr	TU754	626780	624770	-	ga	NA	NA	38	170	1	7580	232	5300	157	5560	4594	5692	2643	3540	777	15C	7580	3607.5	2.1	1.33	NA	D082_06510	Aspartokinase	TU755	NA
Chr	TU1917	1699641	1703606	+	gai	1701009, 1701010, 1701214, 1701376	1701376, 1701214, 1701010	1981	80	3	7259	1161	2552	104	6693	5648	7576	4102	5396	1430	-N	7576	4192.1	1.81	1.04	NA	D082_17100, D082_17110, D082_17120	Potassium-dependent ATPase subunit G2, Potassium-transporting ATPase C chain;db_xref=GO:0008556, Osmosensitive K+ channel histidine kinase KdpD	TU1918, TU1919	D082_17130
Chr	TU3026	2588968	2586626	-	ga	NA	2586949, 2586702	48	21	1	3238	658	2225	26	4718	1609	7575	1460	1597	572	-N	7575	2367.8	3.2	1.61	NA	D082_26100	ATP-dependent DNA helicase UvrD/PcrA/Rep	TU3027, TU3028	D082_26110
Chr	TU984	843639	843739	+	an	843720	NA	NA	NA	0	6228	425	4941	105	6584	7549	4688	2990	3194	858	HL	7549	3756.2	2.01	1.15	NA	NA	NA	TU982	D082_08510, D082_08500, D082_08480
Chr	TU1602	1420668	1422047	+	ga	NA	NA	73	NA	1	6940	3288	4122	183	6181	5940	2260	7545	5612	1349	-P	7545	4342	1.74	1.09	NA	D082_14280	major facilitator superfamily MFS_1	TU1603, TU1604	D082_14310, D082_14300, D082_14290
Chr	TU3206	2751698	2753492	+	ga	NA	2752837, 2753007	90	62	3	7545	1160	1734	79	4828	3891	3264	4659	4274	613	15C	7545	3204.7	2.35	1.56	NA	D082_27720, D082_27730, D082_27740	hypothetical protein, 3'(2'),5'-bisphosphate nucleotidase, Crossover junction endodeoxyribonuclease RuvC	TU3207	NA
Chr	TU699	583120	582042	-	ga	NA	582577	50	273	1	3132	2746	2814	498	7535	7110	7115	6781	6432	2534	-Fe	7535	4669.7	1.61	1.06	NA	D082_06110	hypothetical protein	TU698	NA
Chr	TU2511	2162679	2161122	-	ga	NA	NA	33	NA	3	7509	77	720	26	1536	1726	1925	1217	2072	572	15C	7509	1738	4.32	3.62	1	D082_21960, D082_21950, D082_21940	hypothetical protein, COG1836, Holliday junction DNA helicase RuvA;db_xref=GO:0003677,GO:0005524,GO:0005622,GO:0006281,GO:0006310,GO:0009378,GO:0009379	TU2510, TU2512, TU2513	D082_21930, D082_21970
Chr	TU2520	2171649	2170893	-	ga	NA	NA	41	509	1	6477	1663	2519	0	5596	2750	7491	3442	3669	531	-N	7491	3413.8	2.19	1.16	NA	D082_22070	hypothetical protein	NA	D082_22060
Chr	TU2108	1840036	1840494	+	a	NA	NA	NA	NA	0	4804	580	1832	26	4243	7432	4352	2886	4490	1471	HL	7432	3211.6	2.31	1.55	NA	NA	NA	TU2107	D082_18600
Chr	TU3904	3359872	3362619	+	ga	NA	NA	22	221	4	2562	928	1832	105	4645	7432	2051	3547	4533	450	HL	7432	2808.5	2.65	1.6	NA	D082_33830, D082_33840, D082_33850, D082_33860	hypothetical protein, TsaC protein (YrdC domain) required for threonylcarbamoyladenosine t(6)A37 modification in tRNA, hypothetical protein, hypothetical protein	TU3905	D082_33880, D082_33870
Chr	TU921	789693	792354	+	ga	NA	NA	54	186	2	2740	4216	6151	550	2048	2487	1967	6815	7425	2452	exp. P.	7425	3685.1	2.01	1.09	NA	D082_07980, D082_07990	hypothetical protein, Ferredoxin, 2Fe-2S;db_xref=GO:0005506,GO:0006118,GO:0009055	TU922, TU923, TU924	D082_08000
Chr	TU2591	2232013	2232545	+	ga	NA	NA	201	56	1	3559	7040	4777	1336	7425	3804	5106	6989	4317	3842	-Fe	7425	4819.5	1.54	1.05	NA	D082_22580	hypothetical protein	TU2590	D082_22570
Chr	TU2653	2277570	2277678	+	an	NA	NA	NA	NA	0	1352	2360	1178	7416	2560	995	2134	1878	1295	2738	Dark	7416	2390.6	3.1	2.71	1	NA	NA	TU2652	D082_23050, D082_23030
Chr	TU1516	1337552	1336340	-	g	NA	NA	25	183	1	1210	2708	2388	79	6218	4243	7407	3060	3583	490	-N	7407	3138.6	2.36	1.19	NA	D082_13530	Cobalt-zinc-cadmium resistance protein CzcD	NA	NA
Chr	TU1479	1283149	1285177	+	ga	NA	NA	43	1086	2	5765	2011	3795	734	6620	7402	3264	3651	5008	1308	HL	7402	3955.8	1.87	1.12	NA	D082_12970, D082_12980	hypothetical protein, tmRNA-binding protein SmpB	TU1480, TU1481	D082_13010, D082_13000, D082_12990
Chr	TU1620	1437354	1435452	-	ga	1437335	1435565, 1436555, 1436480	115	16	2	7402	348	884	0	6035	6700	4144	2121	3152	286	15C	7402	3107.2	2.38	1.1	NA	D082_14450, D082_14440	Permeases of the major facilitator superfamily, Adenylate cyclase;db_xref=GO:0004016	TU1621	NA
Chr	TU3721	3220745	3221529	+	ga	NA	3221462	33	26	1	7402	193	981	0	3658	5413	1716	2573	4015	286	15C	7402	2623.7	2.82	1.37	NA	D082_32420	2-phosphosulfolactate phosphatase	TU3722	NA
Chr	TU3788	3266461	3265749	-	a	NA	NA	NA	NA	0	7402	348	785	865	1756	1638	3181	2017	1813	1390	15C	7402	2119.5	3.49	2.33	0.999644	NA	NA	TU3786, TU3789	D082_32800, D082_32810, D082_32820, D082_32830, D082_32840
Chr	TU1975	1750329	1751233	+	ga	NA	NA	29	372	1	5125	2901	1898	341	7389	5032	4269	5007	4403	817	-Fe	7389	3718.2	1.99	1.44	NA	D082_17560	hypothetical protein	TU1973	D082_17570, D082_17550
Chr	TU2838	2432365	2432231	-	g	NA	NA	32	NA	1	1957	309	1211	105	5340	7373	1297	4451	2633	531	HL	7373	2520.7	2.92	1.38	NA	D082_24550	hypothetical protein	NA	NA
Chr	TU9	6660	7104	+	ai	NA	NA	NA	NA	0	2776	2940	6183	4193	6364	4330	5985	4659	3885	7357	stat. P.	7357	4867.2	1.51	1.16	NA	NA	NA	TU10, TU8	D082_t01
Chr	TU591	490846	490747	-	an	490761, 490845	NA	NA	NA	0	7046	889	3043	0	4938	6349	7324	3686	4490	654	-N	7324	3841.9	1.91	1.04	NA	NA	NA	TU592	D082_05180
Chr	TU857	712163	717732	+	ga	NA	714566	66	168	4	498	193	425	0	1500	527	7282	591	734	0	-N	7282	1175	6.2	4.85	1	D082_07270, D082_07280, D082_07300, D082_07310	Carbamoyl-phosphate synthase large chain;db_xref=GO:0004088, hypothetical protein, hypothetical protein, hypothetical protein	TU858, TU859	D082_07290
Chr	TU2508	2160543	2159029	-	g	NA	NA	47	97	1	2811	3675	3468	1834	7279	3131	6947	4138	4015	2493	-Fe	7279	3979.1	1.83	1.05	NA	D082_21920	hypothetical protein	NA	NA
Chr	TU1549	1370423	1371798	+	ga	NA	NA	21	110	1	1637	7272	3664	786	5048	2019	4855	4068	2417	3147	42C	7272	3491.3	2.08	1.44	NA	D082_13770	Protease Do	TU1550	D082_13800, D082_13790, D082_13780
pSYLA	TU5108	98879	98993	+	an	NA	NA	NA	NA	0	2562	7272	1865	1048	2780	3189	2930	4694	3928	1144	42C	7272	3141.2	2.32	1.55	NA	NA	NA	TU5107	D082_41060
Chr	TU229	191047	190328	-	ga	NA	190379	620	NA	1	6655	3675	3173	3852	110	7256	1130	6085	5785	4904	HL	7256	4262.5	1.7	1.09	NA	D082_01990	hypothetical protein	TU228	D082_02000, D082_02010, D082_02020, D082_02030
Chr	TU144	114312	116263	+	ga	NA	116064	104	100	2	3274	155	1276	26	5340	5618	7240	2399	4576	0	-N	7240	2990.4	2.42	1.29	NA	D082_01190, D082_01200	C3: similar to Vanillate O-demethylase oxygenase, YbbL ABC transporter ATP-binding protein	TU145, TU146	D082_01220, D082_01210, D082_01180
Chr	TU3590	3091833	3092808	+	gai	NA	NA	107	425	1	890	890	1276	0	5596	3482	7240	1391	2633	1144	-N	7240	2454.2	2.95	1.29	NA	D082_31150	hypothetical protein	TU3591	D082_31160
Chr	TU3446	2956863	2958106	+	ga	NA	NA	311	35	2	463	619	818	7232	293	176	377	1113	907	858	Dark	7232	1285.6	5.63	6.5	1	D082_29760, D082_29770	Ribosomal subunit interface protein, hypothetical protein	TU3445, TU3447	D082_29780, D082_29750
Chr	TU2862	2453057	2453871	+	a	NA	NA	NA	NA	0	7224	851	3959	79	5340	3716	7073	6085	6044	2738	15C	7224	4310.9	1.68	1.02	NA	NA	NA	TU2859	D082_24780, D082_24770, D082_24760
Chr	TU1278	1128194	1124404	-	ga	NA	1125629, 1127288	23	1222	3	1246	1354	2094	26	3072	2224	7198	3373	2633	123	-N	7198	2334.3	3.08	2.13	0.606795	D082_11320, D082_11310, D082_11300	putative extracellular protein containing predicted 35aa signal peptide, High-affnity carbon uptake protein Hat/HatR, FOG: WD40 repeat	TU1276, TU1279, TU1280, TU1281	D082_11220, D082_11230, D082_11240, D082_11250, D082_11260, D082_11270, D082_11280, D082_11290
Chr	TU3963	3410711	3409485	-	ga	NA	NA	34	135	2	2562	1973	2225	183	5596	2107	7198	2921	3065	736	-N	7198	2856.6	2.52	1.29	NA	D082_34340, D082_34330	hypothetical protein, rRNA small subunit methyltransferase I	TU3961	D082_34310, D082_34320
Chr	TU323	263340	258563	-	ga	NA	262810	96	132	3	7189	890	785	26	2707	527	3976	2156	1770	940	15C	7189	2096.6	3.43	1.81	NA	D082_02750, D082_02740, D082_02730	DNA topoisomerase I;db_xref=GO:0003917, Ferredoxin;db_xref=GO:0005506,GO:0006118,GO:0009055, hypothetical protein	TU324, TU325, TU326, TU327	D082_02760
Chr	TU3964	3413790	3411151	-	ga	NA	3411321, 3412825, 3412067	39	NA	3	1601	387	556	26	5230	7168	1883	730	1684	204	HL	7168	1946.9	3.68	1.37	NA	D082_34370, D082_34360, D082_34350	C-1'-hydroxylase CruF, Probable oxidoreductase, tRNA dimethylallyltransferase	TU3965	NA
Chr	TU4013	3454725	3455917	+	ga	NA	3455289, 3455659	19	172	1	4555	1393	3828	79	6986	5208	4101	4381	7166	1594	exp. P.	7166	3929.1	1.82	1.03	NA	D082_34870	Cysteine synthase	TU4014	D082_34880
Chr	TU50	46102	46658	+	g	46142	NA	94	109	1	7154	1470	2061	131	4755	4477	6989	3512	5051	776	15C	7154	3637.6	1.97	1.02	NA	D082_00410	anti-sigma F factor antagonist (spoIIAA-2)	NA	NA
Chr	TU1776	1572897	1572640	-	ga	NA	1572791	59	79	1	7153	503	2028	0	4682	3511	1423	4034	4274	2084	15C	7153	2969.2	2.41	1.53	NA	D082_15720	Protein of unknown function DUF888	TU1775	NA
Chr	TU683	569819	566987	-	ga	NA	NA	22	462	2	5125	271	1309	0	3658	7139	1925	2608	4792	123	HL	7139	2695	2.65	1.39	NA	D082_05960, D082_05950	Adenylosuccinate lyase;db_xref=GO:0004018, L-asparaginase;db_xref=GO:0004067	TU682	D082_05940
Chr	TU3704	3213243	3210398	-	ga	NA	NA	36	NA	2	7118	232	1440	52	3402	5764	2637	1634	3583	654	15C	7118	2651.6	2.68	1.23	NA	D082_32290, D082_32280	Leucyl-tRNA synthetase;db_xref=GO:0004823, hypothetical protein	TU3703, TU3705	NA
Chr	TU3900	3358998	3357666	-	ga	NA	NA	448	216	1	7118	0	196	0	2158	4857	335	417	734	204	15C	7118	1601.9	4.44	1.47	NA	D082_33780	Rare lipoprotein A	TU3899, TU3901	D082_33790
Chr	TU872	737374	736364	-	a	736375, 736378, 736379	NA	NA	NA	0	7117	3017	2650	419	6034	5238	2971	4451	5051	1839	15C	7117	3878.7	1.83	1.18	NA	NA	NA	TU873	D082_07470
Chr	TU3338	2865059	2867273	+	ga	NA	NA	23	281	1	3132	1625	2159	131	4279	5618	7115	2504	4662	1798	-N	7115	3302.3	2.15	1.27	NA	D082_28870	hypothetical protein	TU3339, TU3340	D082_28880
Chr	TU1496	1313346	1313246	-	a	NA	NA	NA	NA	0	5445	1160	1832	1232	3548	7110	4143	2817	4835	2943	HL	7110	3506.5	2.03	1.31	NA	NA	NA	NA	D082_13240
Chr	TU2539	2186204	2186254	+	a	NA	NA	NA	NA	0	2384	3752	4188	3564	3731	3950	5943	7093	2935	5804	-P	7093	4334.4	1.64	1.19	NA	NA	NA	TU2538	D082_22220, D082_22210, D082_22200
Chr	TU888	756929	755444	-	ga	NA	NA	61	195	2	7082	77	1243	26	2268	3628	1548	1704	1209	286	15C	7082	1907.1	3.71	1.95	NA	D082_07690, D082_07680	hypothetical protein, hypothetical protein	TU886	D082_07670
Chr	TU1036	890292	888232	-	gai	889953	889954	898	65	1	7082	542	1145	78	3219	5266	2051	2851	4015	572	15C	7082	2682.1	2.64	1.34	NA	D082_08920	Glycosyl transferase, group 1	TU1035	NA
Chr	TU2237	1935661	1936563	+	ga	NA	1935776	30	90	1	7082	2553	2650	760	4536	3628	5775	4381	4490	1839	15C	7082	3769.4	1.88	1.23	NA	D082_19620	D-alanyl-D-alanine carboxypeptidase	TU2238	NA
Chr	TU3842	3316987	3317932	+	gai	NA	NA	86	35	1	7082	232	1570	26	2853	3248	6487	1252	1986	368	15C	7082	2510.4	2.82	1.09	NA	D082_33400	hypothetical protein	TU3843	D082_33440, D082_33430, D082_33420, D082_33410
Chr	TU1692	1503390	1505840	+	g	NA	NA	124	103	2	5089	696	2225	131	3914	7081	1214	2747	5439	1267	HL	7081	2980.3	2.38	1.3	NA	D082_15020, D082_15030	hypothetical protein, putative neutral invertase-like protein	NA	NA
Chr	TU385	309841	308675	-	ga	NA	NA	13	566	1	7046	1895	2061	131	4755	3687	4687	4381	4187	1103	15C	7046	3393.3	2.08	1.48	NA	D082_03230	hypothetical protein	TU384, TU386	D082_03220
Chr	TU1289	1138746	1134128	-	ga	NA	NA	156	52	3	7046	77	523	26	1683	3218	1004	313	1252	327	15C	7046	1546.9	4.55	2.19	0.858367	D082_11430, D082_11420, D082_11390	D-alanyl-D-alanine carboxypeptidase;db_xref=GO:0009002, FAD/FMN-containing dehydrogenase, YgjD/Kae1/Qri7 family, required for threonylcarbamoyladenosine (t(6)A) formation in tRNA	TU1288, TU1290, TU1291, TU1292	D082_11400, D082_11410
Chr	TU1894	1679889	1678725	-	ga	1679882	NA	81	739	1	7046	1856	4450	315	4462	2165	3641	3790	3151	2738	15C	7046	3361.4	2.1	1.58	NA	D082_16930	two-component response regulator	TU1893	D082_16915, D082_16920
Chr	TU748	619105	620312	+	ga	NA	NA	101	117	1	3452	3675	2454	367	7023	3335	4059	3755	3713	1880	-Fe	7023	3371.3	2.08	1.73	NA	D082_06470	Hypothetical glycine rich membrane protein DUF1517	TU749	NA
Chr	TU880	749920	744965	-	ga	NA	746715, 747639, 746778	89	439	2	6228	4294	2814	891	5852	6174	4227	6989	4878	2370	-P	6989	4471.7	1.56	1.12	NA	D082_07590, D082_07580	hypothetical protein, hypothetical protein	TU879, TU881, TU882	D082_07570
Chr	TU2368	2046123	2045019	-	ga	NA	NA	71	773	1	5516	426	1570	26	2377	878	1548	6989	3669	2248	-P	6989	2524.7	2.77	1.27	NA	D082_20710	photosystem I subunit X (PsaK, PsaK1)	TU2366	D082_20700
Chr	TU3036	2597561	2593978	-	ga	NA	2595605, 2595128	20	NA	4	3986	4448	3730	1520	6657	3482	6989	4833	3928	2411	-N	6989	4198.4	1.66	1.05	NA	D082_26190, D082_26180, D082_26170, D082_26160	hypothetical protein, Two component system histidine kinase, two-component hybrid sensor and regulator, Glycosyl transferase, group 1	TU3037, TU3038, TU3039	D082_26200
Chr	TU2798	2395225	2396343	+	ga	NA	NA	23	82	1	6975	155	1636	0	2890	3540	1883	2399	3410	163	15C	6975	2305.1	3.03	1.97	NA	D082_24200	hypothetical protein	TU2797, TU2799	D082_24230, D082_24220, D082_24210
Chr	TU3920	3374876	3375072	+	an	3375067	NA	NA	NA	0	6975	967	2290	78	2780	2955	2470	2990	3195	2166	15C	6975	2686.6	2.6	2.18	0.953745	NA	NA	TU3919, TU3921	D082_33990, D082_33980, D082_33970
Chr	TU896	763128	760696	-	ga	NA	762992	29	497	3	4057	4178	4090	6970	4828	4711	1716	6815	6475	3270	Dark	6970	4711	1.48	1.02	NA	D082_07780, D082_07770, D082_07760	thioredoxin M, Dihydrodipicolinate reductase;db_xref=GO:0008839, Adenylate kinase;db_xref=GO:0004017	TU890, TU897, TU898	D082_07730, D082_07740, D082_07750
Chr	TU1023	875046	875458	+	ga	NA	NA	61	130	1	1637	77	294	0	5230	6964	753	452	2158	245	HL	6964	1781	3.91	1.33	NA	D082_08790	hypothetical protein	TU1024	D082_08820, D082_08810, D082_08800
Chr	TU2008	1774381	1774190	-	a	NA	NA	NA	NA	0	1530	3481	3730	2647	2999	4096	5482	6954	3065	5027	-P	6954	3901.1	1.78	1.27	NA	NA	NA	TU2007	D082_17870, D082_17890, D082_17900
Chr	TU3476	2989300	2990054	+	ga	NA	NA	159	167	1	6406	3095	4973	157	6950	4008	6570	5007	4446	1390	-Fe	6950	4300.2	1.62	1.06	NA	D082_30070	hypothetical protein	TU3477	D082_30080
Chr	TU700	583346	583121	-	a	NA	NA	NA	NA	0	3701	5107	3403	603	6949	6233	5566	6781	4705	2493	-Fe	6949	4554.1	1.53	1.02	NA	NA	NA	TU701	D082_06120
Chr	TU168	134885	135002	+	a	NA	NA	NA	NA	0	4164	774	3991	288	3987	3218	6947	1739	1813	2370	-N	6947	2929.1	2.37	1.67	NA	NA	NA	TU167	D082_01380, D082_01370, D082_01360, D082_01350
Chr	TU1814	1611747	1614058	+	ga	NA	1612469	34	262	3	3381	1818	2421	0	6364	5150	6947	3303	5396	163	-N	6947	3494.3	1.99	1.09	NA	D082_16100, D082_16110, D082_16120	hypothetical protein, Glycerol dehydrogenase and related enzymes, hypothetical protein	TU1815, TU1816	D082_16130
Chr	TU1953	1734078	1732330	-	ga	1733780	1733735	313	63	2	2918	1044	2421	235	4206	3365	6947	2747	3281	1390	-N	6947	2855.4	2.43	1.65	NA	D082_17420, D082_17410	hypothetical protein, hypothetical protein	TU1954, TU1955	D082_17430, D082_17440, D082_17450
Chr	TU3671	3176520	3176787	+	g	NA	NA	0	NA	1	1779	735	851	79	3804	1668	6947	835	1554	204	-N	6947	1845.6	3.76	1.83	NA	D082_31950	ABC transporter	NA	NA
Chr	TU1465	1274986	1272295	-	ga	NA	1273067, 1273781	264	85	1	5089	2398	1996	105	3328	6934	335	5181	5482	981	HL	6934	3182.9	2.18	1.26	NA	D082_12850	3'-to-5' exoribonuclease RNase R	TU1466, TU1467	NA
Chr	TU2525	2173698	2175309	+	ga	NA	2174646	69	103	1	3274	812	1145	0	3731	6934	2385	2399	3497	940	HL	6934	2511.7	2.76	1.86	NA	D082_22120	Cell envelope-associated transcriptional attenuator LytR-CpsA-Psr, subfamily M	TU2526	D082_22130
Chr	TU3837	3313864	3311896	-	ga	NA	3311966, 3312107	82	NA	4	996	348	3599	26	3658	6934	2176	1947	6475	490	HL	6934	2664.9	2.6	1.07	NA	D082_33360, D082_33350, D082_33340, D082_33330	NAD(P)H-quinone oxidoreductase subunit 3, NAD(P)H-quinone oxidoreductase chain K, NAD(P)H-quinone oxidoreductase chain J, hypothetical protein	TU3835	NA
Chr	TU3855	3327596	3325831	-	g	NA	NA	57	122	1	3701	503	491	52	4389	6934	5022	1704	3367	204	HL	6934	2636.7	2.63	1.38	NA	D082_33490	hypothetical protein	NA	NA
Chr	TU517	426630	429952	+	ga	NA	429362	37	34	1	3096	2398	1080	26	6913	1990	6152	4659	4317	1022	-Fe	6913	3165.3	2.18	1.12	NA	D082_04310	Acriflavin resistance plasma membrane protein	TU518	NA
Chr	TU1698	1509011	1509779	+	ga	NA	NA	121	186	1	4662	1277	2977	288	3182	1404	6905	2643	2849	3433	-N	6905	2962	2.33	1.48	NA	D082_15090	hypothetical protein	TU1697	NA
Chr	TU3922	3375073	3376617	+	ga	NA	NA	141	2	2	1779	890	2617	288	4426	2194	6905	4555	2504	654	-N	6905	2681.2	2.58	1.52	NA	D082_34000, D082_34010	hypothetical protein, hypothetical protein	TU3921, TU3923, TU3924	NA
Chr	TU768	635564	636061	+	a	NA	NA	NA	NA	0	2954	5725	3402	1651	6876	4711	3808	6433	5137	4864	-Fe	6876	4556.1	1.51	1.07	NA	NA	NA	TU766	D082_06590
Chr	TU195	162578	162527	-	n	162528	NA	NA	NA	0	2669	155	458	0	5779	6846	2679	382	993	41	HL	6846	2000.2	3.42	1.18	NA	NA	NA	NA	NA
Chr	TU441	357376	357578	+	ga	NA	NA	22	25	1	2989	5764	5071	3328	6840	4945	3683	1773	3972	5926	-Fe	6840	4429.1	1.54	1.15	NA	D082_03730	hypothetical protein	TU440	NA
Chr	TU2913	2498661	2496159	-	ga	NA	2496790	41	54	3	5872	774	2028	52	5230	3189	6529	6815	3540	1308	-P	6815	3533.7	1.93	1.04	NA	D082_25390, D082_25380, D082_25360	hypothetical protein, Sterol desaturase-like protein, Glucokinase;db_xref=GO:0004340	TU2912	D082_25350, D082_25370
Chr	TU3190	2732993	2733524	+	i	NA	NA	NA	NA	1	676	193	164	26	1134	644	6780	382	561	41	-N	6780	1060.1	6.4	5.98	1	D082_27520	Glycolate dehydrogenase, iron-sulfur subunit GlcF	NA	NA
pSYLB	TU6067	70805	69013	-	ai	69680, 69903	69904	NA	NA	0	961	889	1505	0	2560	1404	6779	1183	1252	449	-N	6779	1698.2	3.99	2.65	0.999988	NA	NA	TU5068, TU5069, TU5070	D082_50780
Chr	TU3624	3131529	3132462	+	ga	NA	3131658, 3132280	41	NA	1	1993	6769	2290	891	4206	1638	4813	3999	1381	4250	42C	6769	3223	2.1	1.41	NA	D082_31590	Small GTP-binding protein domain	TU3621	D082_31580, D082_31570
Chr	TU3448	2959476	2959719	+	a	NA	NA	NA	NA	0	3950	619	2650	236	6767	3131	1046	5737	2072	2207	-Fe	6767	2841.5	2.38	1.18	NA	NA	NA	TU3447	D082_29780
Chr	TU2419	2083005	2081886	-	g	NA	2082663	73	NA	2	4235	77	916	26	4206	6759	2344	1704	3065	368	HL	6759	2370	2.85	1.6	NA	D082_21140, D082_21130	hypothetical protein, SSU ribosomal protein S15p (S13e);db_xref=GO:0003735,GO:0005622,GO:0005840,GO:0006412	NA	NA
Chr	TU3107	2668030	2665959	-	ga	NA	NA	27	241	2	925	1006	1636	0	5450	3716	6738	1634	2806	0	-N	6738	2391.1	2.82	1.24	NA	D082_26960, D082_26950	Putative subunit of NAD(P)H:quinone oxidoreductase, hypothetical protein	TU3108	D082_26940, D082_26970
Chr	TU3878	3340279	3341024	+	ga	NA	NA	20	324	1	1744	2785	2912	131	5633	2077	6738	2156	2288	899	-N	6738	2736.3	2.46	1.2	NA	D082_33580	Cytochrome b6-f complex alternative Rieske iron sulfur protein PetC3	TU3879	D082_33620, D082_33610, D082_33600, D082_33590
Chr	TU3334	2865032	2862636	-	ga	2864997, 2864998	NA	139	140	1	4449	503	2618	183	4828	6730	4896	2365	3799	367	HL	6730	3073.8	2.19	1.37	NA	D082_28860	hypothetical protein	TU3335, TU3336, TU3337	NA
Chr	TU860	717733	718948	+	ga	NA	NA	44	605	1	4840	1663	3010	1127	4609	6729	1674	6572	4921	2493	HL	6729	3763.8	1.79	1.02	NA	D082_07320	Photosystem II oxygen evolving complex protein PsbP	TU859, TU861	D082_07330
Chr	TU3532	3037394	3035618	-	ga	NA	3036077	51	70	1	3416	387	1538	236	4426	6700	4394	4173	4921	654	HL	6700	3084.5	2.17	1.36	NA	D082_30550	Phosphoglucomutase	TU3533, TU3534	NA
Chr	TU96	81076	80964	-	n	81069	NA	NA	NA	0	1779	387	556	235	1500	1697	6696	1078	2029	82	-N	6696	1603.9	4.17	3.3	1	NA	NA	NA	NA
Chr	TU523	436419	436282	-	an	NA	NA	NA	NA	0	1103	5996	1374	183	3804	3862	6696	4346	3756	2820	-N	6696	3394	1.97	1.12	NA	NA	NA	TU522	D082_04400
Chr	TU2742	2348177	2347061	-	ga	2348157	NA	103	267	1	1780	967	1276	52	5633	4388	6696	4347	4662	326	-N	6696	3012.7	2.22	1.19	NA	D082_23800	IMP dehydrogenase/GMP reductase	TU2741, TU2743, TU2744	D082_23790, D082_23810
Chr	TU1914	1696176	1698457	+	ga	NA	NA	180	NA	2	6691	735	1538	52	2597	3014	1716	2677	3453	777	15C	6691	2325	2.88	1.94	NA	D082_17070, D082_17080	UPF0272 protein, Potassium-transporting ATPase A chain;db_xref=GO:0008556	TU1913, TU1915, TU1916	D082_17060
Chr	TU3691	3199918	3198710	-	a	NA	NA	NA	NA	0	6691	1199	2421	26	3475	4155	2218	2677	4619	572	15C	6691	2805.3	2.39	1.45	NA	NA	NA	TU3690	D082_32180, D082_32190
Chr	TU3773	3251691	3251459	-	a	NA	NA	NA	NA	0	6691	580	1374	26	1609	1229	1297	2538	2590	736	15C	6691	1867	3.58	2.58	0.999994	NA	NA	TU3770	D082_32660, D082_32670, D082_32680
Chr	TU387	310725	309842	-	g	NA	NA	87	263	1	71	77	491	6656	37	234	42	0	302	817	Dark	6656	872.7	7.63	8.15	1	D082_03235	arabinofuranosidase	NA	NA
Chr	TU817	672145	673116	+	g	NA	NA	41	118	1	214	1393	1014	6656	329	117	2009	1356	820	3106	Dark	6656	1701.4	3.91	2.14	0.855687	D082_06920	hypothetical protein	NA	NA
Chr	TU713	587636	587472	-	a	NA	NA	NA	NA	0	2883	503	556	52	1646	6642	1214	2886	3065	858	HL	6642	2030.5	3.27	2.17	0.985881	NA	NA	TU711	D082_06150
Chr	TU2995	2559984	2559520	-	ga	2559983	NA	73	152	1	2563	1121	1047	445	6620	3101	1674	5216	2072	246	-Fe	6620	2410.5	2.75	1.27	NA	D082_25880	hypothetical protein	TU2996	D082_25890, D082_25900
Chr	TU2693	2301766	2302881	+	a	NA	NA	NA	NA	0	6619	1122	2192	183	4682	2984	3222	2608	2676	1267	15C	6619	2755.5	2.4	1.41	NA	NA	NA	TU2692, TU2694	D082_23300, D082_23290, D082_23280, D082_23270
Chr	TU3124	2683539	2682418	-	ga	2683538	2682927	28	8	1	6619	541	1766	236	5962	6583	3432	2677	4575	490	15C	6619	3288.1	2.01	1.01	NA	D082_27120	3-dehydroquinate synthase	TU3125	D082_27130
Chr	TU4034	3469391	3467581	-	ga	NA	NA	37	610	1	6619	658	1211	0	3036	4564	2678	2330	2590	1103	15C	6619	2478.9	2.67	1.45	NA	D082_35000	Ferrochelatase, protoheme ferro-lyase	TU4033, TU4035	D082_34990
Chr	TU1154	999082	1000411	+	ga	NA	1000101	128	293	1	4164	967	3141	105	4792	5588	6612	4416	4144	572	-N	6612	3450.1	1.92	1.18	NA	D082_09930	Chemotaxis protein cheA	TU1155	D082_09940, D082_09920
Chr	TU2669	2288769	2288877	+	an	NA	NA	NA	NA	0	3701	2669	4024	262	6584	2721	6110	4242	3410	1185	-Fe	6584	3490.8	1.89	1.08	NA	NA	NA	TU2668	D082_23120
Chr	TU3216	2760084	2759654	-	g	NA	NA	33	11	1	6584	309	1211	52	878	1668	377	1182	2461	2779	15C	6584	1750.1	3.76	2.37	0.922937	D082_27830	hypothetical protein	NA	NA
Chr	TU3838	3314033	3313865	-	an	3313867	NA	NA	NA	0	2918	154	2781	79	3841	6583	2218	2295	5827	450	HL	6583	2714.6	2.43	1.13	NA	NA	NA	TU3839	D082_33370
Chr	TU3452	2964195	2961279	-	ga	NA	2961951, 2963655, 2962471	79	156	3	1566	4216	3402	157	3658	2487	6570	3269	2633	981	-N	6570	2893.9	2.27	1.56	NA	D082_29830, D082_29820, D082_29810	hypothetical protein, hypothetical protein YebC, glutamate--cysteine ligase, putative	TU3453	NA
Chr	TU2261	1952773	1952671	-	n	NA	NA	NA	NA	0	6548	1393	2781	131	5816	4096	5022	3512	5828	572	15C	6548	3569.9	1.83	1.12	NA	NA	NA	NA	NA
Chr	TU2523	2173435	2172945	-	ga	NA	NA	32	309	1	3167	193	262	52	5779	6525	1883	939	2072	204	HL	6525	2107.6	3.1	1.13	NA	D082_22110	hypothetical protein	TU2522	D082_22100
Chr	TU701	583259	584427	+	ga	NA	583891	18	275	1	3594	967	3697	131	6511	4301	2176	3721	4231	368	-Fe	6511	2969.7	2.19	1.51	NA	D082_06120	Lipoate synthase	TU700, TU702	D082_06130
Chr	TU363	291262	292437	+	ga	NA	NA	28	503	1	3666	77	556	52	4645	6495	1548	939	1252	286	HL	6495	1951.6	3.33	1.4	NA	D082_03030	Uncharacterized protein, similar to the N-terminal domain of Lon protease	TU360	D082_03040, D082_03010, D082_03000
Chr	TU3255	2790636	2793024	+	ga	NA	NA	183	199	1	3630	1702	1865	105	4828	1960	6487	2330	3065	409	-N	6487	2638.1	2.46	1.34	NA	D082_28070	Protein phosphatase 2C	TU3256	D082_28080
Chr	TU1969	1746966	1745737	-	ga	NA	1746627	204	87	1	6477	928	4842	79	5413	6437	3641	5216	4705	736	15C	6477	3847.4	1.68	1.01	NA	D082_17520	Peptide chain release factor 2	NA	D082_17515
Chr	TU4048	3481266	3479269	-	ga	NA	NA	35	67	1	2491	1006	2257	0	6474	3862	5482	2886	3756	572	-Fe	6474	2878.6	2.25	1.18	NA	D082_35120	Glucosamine--fructose-6-phosphate aminotransferase [isomerizing]	TU4049, TU4050	NA
Chr	TU1919	1704938	1703446	-	ga	NA	NA	40	361	1	4626	0	687	52	2780	6466	921	661	1511	123	HL	6466	1782.7	3.63	1.4	NA	D082_17130	GTP-binding and nucleic acid-binding protein YchF	TU1917, TU1920	D082_17100, D082_17110, D082_17120, D082_17140
Chr	TU3364	2884763	2886792	+	ga	NA	NA	24	617	1	1459	232	294	0	1975	6466	921	348	3583	0	HL	6466	1527.8	4.23	1.8	NA	D082_29030	Na+/H+ antiporter napA	TU3365, TU3366	D082_29040
Chr	TU279	238577	235943	-	ga	NA	NA	19	219	1	3488	851	2585	79	3767	3043	6445	2643	2288	1226	-N	6445	2641.5	2.44	1.71	NA	D082_02540	ATP-dependent DNA helicase UvrD/PcrA	TU277	D082_02530
Chr	TU1812	1608648	1611746	+	ga	NA	1611325	12	60	1	2847	3752	3075	262	5669	2282	6445	2921	1640	1022	-N	6445	2991.5	2.15	1.14	NA	D082_16090	Helicase, C-terminal:DEAD/DEAH box helicase, N-terminal	TU1813	NA
Chr	TU3854	3325830	3324905	-	g	NA	NA	72	113	1	4413	735	3206	26	5157	4945	2846	6433	5396	572	-P	6433	3372.9	1.91	1.19	NA	D082_33480	UDP-N-acetyl-D-mannosaminuronic acid transferase	NA	NA
Chr	TU1034	888231	886160	-	ga	NA	NA	145	223	2	5089	1934	3239	157	6072	4769	4059	4729	6432	981	exp. P.	6432	3746.1	1.72	1.06	NA	D082_08910, D082_08900	hypothetical protein, hypothetical protein	TU1033, TU1035	D082_08890
Chr	TU3469	2984942	2979277	-	ga	NA	NA	120	728	2	3843	348	1538	52	6401	1756	3264	1600	1597	817	-Fe	6401	2121.6	3.02	1.67	NA	D082_30000, D082_29990	Probable RND efflux membrane fusion protein, Cobalt-zinc-cadmium resistance protein CzcA; Cation efflux system protein CusA	TU3470	D082_29980
Chr	TU3866	3334966	3332980	-	ga	NA	NA	28	78	1	4271	232	3730	0	4462	6378	2218	1600	3540	163	HL	6378	2659.4	2.4	1.43	NA	D082_33540	DNA-directed RNA polymerase gamma subunit	TU3864, TU3867, TU3868	NA
pSYLA	TU5018	12559	13039	+	g	NA	NA	26	NA	1	2384	232	654	0	1170	6378	1172	835	1468	123	HL	6378	1441.6	4.42	2.68	1	D082_40190	Transcriptional regulator, PadR family	NA	NA
Chr	TU262	222797	220615	-	gai	NA	221504, 221622	189	197	3	6370	1160	1538	105	3694	3511	2553	2956	3238	736	15C	6370	2586.1	2.46	1.72	NA	D082_02380, D082_02370, D082_02360	hypothetical protein, hypothetical protein, hypothetical protein	TU263	NA
Chr	TU987	848336	845295	-	ga	NA	847254	51	NA	2	1174	348	752	79	3548	1843	6361	904	1943	163	-N	6361	1711.5	3.72	1.79	NA	D082_08530, D082_08520	Phytoene desaturase, 23S rRNA (guanine-N-2-) -methyltransferase rlmL	TU988	D082_08540
Chr	TU3783	3261312	3263958	+	ga	NA	3263373, 3261602	40	47	3	3167	116	654	183	1500	6320	251	1391	2461	204	HL	6320	1624.7	3.89	2	0.713868	D082_32770, D082_32780, D082_32790	High-affinity branched-chain amino acid transport system permease protein LivH;db_xref=GO:0005215,GO:0006810,GO:0016020, RNA binding methyltransferase FtsJ like, 2-C-methyl-D-erythritol 4-phosphate cytidylyltransferase;db_xref=GO:0050518	TU3784, TU3785	NA
pSYLA	TU5094	82319	81758	-	gi	82173	82174	331	6	1	2527	1199	2389	288	5450	1990	6320	2469	2331	1144	-N	6320	2610.7	2.42	1.16	NA	D082_40870	hypothetical protein	NA	NA
Chr	TU1685	1503292	1497208	-	ga	NA	1499295, 1498575	104	722	1	4377	1547	1767	26	5048	1229	6319	4590	3194	1022	-N	6319	2911.9	2.17	1.25	NA	D082_15010	Protein of unknown function DUF490	TU1683, TU1686, TU1687, TU1688, TU1689, TU1690	D082_14990, D082_15000
Chr	TU2038	1796389	1795324	-	ga	NA	NA	55	309	1	2384	542	687	183	3438	1990	6319	452	1295	450	-N	6319	1774	3.56	1.84	NA	D082_18170	Arylesterase-like protein	TU2037	D082_18160
Chr	TU2416	2078754	2080118	+	a	NA	NA	NA	NA	0	5481	464	3435	52	2268	1170	6319	3269	4058	163	-N	6319	2667.9	2.37	1.15	NA	NA	NA	TU2417	D082_21110
Chr	TU246	207749	206926	-	a	NA	NA	NA	NA	0	1174	426	1636	0	2853	1024	6278	1251	1424	1063	-N	6278	1712.9	3.67	2.2	0.859831	NA	NA	TU247	D082_02200, D082_02210
Chr	TU3831	3310396	3308690	-	ga	NA	NA	67	27	3	6121	580	3108	26	6255	3891	5817	4277	3669	654	-Fe	6255	3439.8	1.82	1.02	NA	D082_33300, D082_33290, D082_33280	hypothetical protein, hypothetical protein, hypothetical protein	TU3832	NA
Chr	TU3541	3046184	3044610	-	ga	NA	NA	57	172	3	2776	155	1440	26	2707	3453	6236	1460	2979	286	-N	6236	2151.8	2.9	1.81	NA	D082_30630, D082_30620, D082_30610	hypothetical protein, hypothetical protein, Ribonuclease III;db_xref=GO:0004525	TU3540, TU3542, TU3543	NA
Chr	TU3889	3352447	3353394	+	ga	NA	3353122, 3353014	137	NA	1	2776	1625	2879	3642	3438	6232	4729	3894	3972	3392	HL	6232	3657.9	1.7	1.32	NA	D082_33730	hypothetical protein	TU3887, TU3890, TU3891	NA
pSYLA	TU5014	12537	8880	-	ga	NA	NA	78	244	4	1139	116	229	0	512	6232	586	243	518	0	HL	6232	957.5	6.51	5.47	1	D082_40150, D082_40160, D082_40170, D082_40180	hypothetical protein | Methionine ABC transporter ATP-binding protein | ABC transporter permease protein | heterocyst specific ABC-transporter, membrane fusion protein DevB-like	TU5013, TU5015, TU5016, TU5017	NA
Chr	TU3096	2656243	2651900	-	ga	2656242	2655179	24	119	2	4484	6228	3665	393	5962	4799	4353	5355	3928	1594	42C	6228	4076.1	1.53	1.04	NA	D082_26840, D082_26830	ATP-binding protein of ABC transporter, Lycopene cyclase, CruA type	TU3097	NA
Chr	TU1365	1190316	1190941	+	ga	NA	1190504	110	116	2	2420	2940	2454	1153	4097	6203	1172	4207	4533	1390	HL	6203	3056.9	2.03	1.37	NA	D082_11900, D082_11910	hypothetical protein, hypothetical protein	TU1364, TU1366	NA
Chr	TU1708	1520620	1523902	+	ga	NA	NA	100	NA	2	605	426	65	0	219	0	6194	139	993	41	-N	6194	868.2	7.13	6.24	1	D082_15190, D082_15200	Gln/Arg/Lys/His-binding protein and permease protein, Outer membrane protein	TU1709	NA
Chr	TU3208	2753493	2756384	+	ga	NA	NA	44	313	3	6192	1160	1767	183	4097	5501	1800	1669	2979	450	15C	6192	2579.8	2.4	1.13	NA	D082_27750, D082_27760, D082_27770	Chaperone protein DnaJ;db_xref=GO:0006457,GO:0031072,GO:0051082, hypothetical protein, Ribosome small subunit-stimulated GTPase EngC	TU3209, TU3210, TU3211	D082_27780
Chr	TU3133	2691044	2691165	+	n	2691164	NA	NA	NA	0	6156	1005	1996	79	3841	3101	2302	2226	2590	858	15C	6156	2415.4	2.55	1.6	NA	NA	NA	NA	NA
Chr	TU1836	1629515	1631254	+	ga	NA	NA	32	423	2	4662	3056	2519	812	4792	2926	6152	3999	4792	1757	-N	6152	3546.7	1.73	1.28	NA	D082_16330, D082_16340	serine phosphatase, hypothetical protein	TU1837, TU1838, TU1839	D082_16350
Chr	TU2578	2226488	2225589	-	ga	NA	NA	45	123	1	3630	580	1309	26	6145	4301	1088	1217	3281	163	-Fe	6145	2174	2.83	1.43	NA	D082_22520	Phosphoribosylaminoimidazole-succinocarboxamide synthase	TU2577	NA
Chr	TU3641	3146320	3145416	-	ai	NA	NA	NA	NA	0	6121	1083	2192	157	4243	4564	4771	4207	3756	1880	15C	6121	3297.4	1.86	1.28	NA	NA	NA	NA	D082_31700
Chr	TU1270	1111682	1112723	+	a	NA	NA	NA	NA	0	2171	503	425	0	3365	790	6110	1808	2115	245	-N	6110	1753.2	3.49	1.82	NA	NA	NA	TU1268	D082_11210, D082_11200, D082_11190, D082_11180, D082_11170, D082_11160, D082_11150, D082_11140, D082_11130, D082_11120, D082_11110
Chr	TU1750	1555109	1553982	-	ga	NA	NA	103	NA	2	534	2089	1047	524	2743	907	6110	452	648	817	-N	6110	1587.1	3.85	2.23	0.90021	D082_15530, D082_15520	hypothetical protein, SAM-dependent methyltransferase	TU1751	NA
Chr	TU793	653798	655265	+	ga	NA	NA	29	NA	1	6086	426	2879	0	2707	3862	795	5285	4533	777	15C	6086	2735	2.23	1.15	NA	D082_06750	hypothetical protein	TU794	D082_06770, D082_06760
Chr	TU2092	1835197	1834085	-	ga	NA	NA	25	22	2	5658	387	1276	0	4536	6086	5566	3582	5051	204	HL	6086	3234.6	1.88	1.08	NA	D082_18540, D082_18530	hypothetical protein, FolM Alternative dihydrofolate reductase 1	TU2090, TU2093, TU2094	D082_18520
Chr	TU576	481941	482458	+	ga	NA	NA	23	NA	1	2634	2553	1341	52	6072	3804	5775	2434	3324	41	-Fe	6072	2803	2.17	1.05	NA	D082_05100	Spore maturation protein B	TU575	NA
Chr	TU2245	1941279	1942435	+	ga	NA	NA	196	235	1	747	155	851	183	6072	1668	670	2921	1597	204	-Fe	6072	1506.8	4.03	2.08	0.642961	D082_19740	hypothetical protein	NA	D082_19750, D082_19730
Chr	TU1571	1389941	1387324	-	g	NA	NA	83	34	2	4698	193	1538	52	2231	2487	6068	1878	2763	1144	-N	6068	2305.2	2.63	1.29	NA	D082_14010, D082_14000	Glycosyltransferase, Potassium uptake protein, integral membrane component, KtrB	NA	NA
Chr	TU1609	1429143	1425456	-	ga	NA	1426806, 1428955	139	NA	4	925	2979	5562	760	2451	293	6068	5563	2676	2043	-N	6068	2932	2.07	1.09	NA	D082_14350, D082_14340, D082_14330, D082_14320	Phytochrome, two-component sensor histidine kinase, Two-component system response regulator;db_xref=GO:0000156,GO:0003677, hypothetical protein, O-succinylbenzoic acid--CoA ligase;db_xref=GO:0008756	TU1610, TU1611, TU1612, TU1613	NA
Chr	TU2159	1873357	1871644	-	gai	NA	NA	99	52	1	2313	2708	3272	210	5852	3014	6068	3929	2849	817	-N	6068	3103.2	1.96	1.04	NA	D082_18950	serine/threonine protein kinase	TU2158, TU2160	D082_18940
Chr	TU2286	1974089	1975531	+	ga	NA	1975067	27	219	1	747	39	851	26	3182	1638	6068	730	1079	163	-N	6068	1452.3	4.18	1.91	NA	D082_20020	COGs COG3146	TU2287	NA
Chr	TU891	759322	758840	-	ga	NA	NA	1	409	1	1922	2089	6053	2751	3475	5150	4813	3860	3626	4659	-CO2	6053	3839.8	1.58	1.18	NA	D082_t10	tRNA-Ala	TU890	D082_07730, D082_07740, D082_07750
Chr	TU384	308147	309309	+	ga	NA	NA	76	19	1	6050	77	1178	26	1792	3072	1674	626	1511	163	15C	6050	1616.9	3.74	1.97	NA	D082_03220	hypothetical protein	TU385	D082_03230
Chr	TU1074	927311	928836	+	ga	NA	927923	45	21	2	6050	696	2127	52	5011	5354	2385	3651	4749	368	15C	6050	3044.3	1.99	1.13	NA	D082_09280, D082_09290	hypothetical protein, FAD dependent oxidoreductase	TU1073, TU1075, TU1076, TU1077	D082_09300
Chr	TU2638	2259776	2261099	+	gai	NA	NA	137	311	1	6050	696	3632	157	3402	3131	2971	2712	3238	1185	15C	6050	2717.4	2.23	1.67	NA	D082_22890	hypothetical protein	TU2637	D082_22900, D082_22870
Chr	TU3477	2990595	2989605	-	ga	NA	NA	52	294	1	6050	116	883	79	2377	4125	3055	1460	3065	245	15C	6050	2145.5	2.82	1.47	NA	D082_30080	Pyridoxamine 5'-phosphate oxidase	TU3476, TU3478, TU3479	D082_30070, D082_30090
Chr	TU1310	1152866	1151970	-	ga	NA	NA	47	82	2	2989	1625	2257	52	2707	2692	1297	6016	4921	695	-P	6016	2525.1	2.38	1.22	NA	D082_11600, D082_11580	alternative photosystem I reaction center subunit X (PsaK2), hypothetical protein	TU1311, TU1312	D082_11590
Chr	TU1115	962297	961658	-	i	NA	NA	NA	NA	1	6014	77	851	26	1646	3043	1046	904	2849	163	15C	6014	1661.9	3.62	1.98	NA	D082_09560	tRNA:Cm32/Um32 methyltransferase	NA	NA
Chr	TU1242	1091536	1093050	+	ga	1091562	NA	591	NA	1	5374	1044	4253	157	5999	3014	3934	2295	2288	1226	-Fe	5999	2958.4	2.03	1.12	NA	D082_10970	Arsenic efflux pump protein	TU1243	NA
Chr	TU678	563473	563571	+	an	563476, 563563	NA	NA	NA	0	2527	580	1603	131	5998	3072	4311	4381	2849	980	-Fe	5998	2643.2	2.27	1.37	NA	NA	NA	TU676	NA
Chr	TU908	772242	772542	+	g	NA	NA	28	9	1	3203	309	2290	341	4718	3423	5985	3164	3410	940	-N	5985	2778.3	2.15	1.27	NA	D082_07870	hypothetical protein	NA	NA
Chr	TU2646	2273237	2273287	+	an	NA	NA	NA	NA	0	1637	2630	3010	2620	2377	2663	3097	2538	2461	5967	stat. P.	5967	2900	2.06	1.93	NA	NA	NA	TU2645	D082_22990, D082_22980, D082_22970
Chr	TU3759	3247115	3245605	-	ga	NA	3246444	29	105	1	2598	4758	4351	52	5962	4038	5943	5946	3669	1103	-Fe	5962	3842	1.55	1	NA	D082_32630	Cytochrome c-type biogenesis protein Ccs1/ResB	TU3756, TU3760, TU3761	D082_32620
Chr	TU1391	1208683	1210670	+	ga	NA	1208905	132	200	1	4021	5957	2715	1913	4792	5003	3264	5042	3756	3597	42C	5957	4006	1.49	1.18	NA	D082_12120	3,4-dihydroxy-2-butanone 4-phosphate synthase / GTP cyclohydrolase II	TU1392, TU1393	NA
Chr	TU450	363549	361811	-	ga	363541	NA	34	178	1	5267	116	687	0	3914	3072	5943	1912	2720	204	-N	5943	2383.5	2.49	1.13	NA	D082_03800	UDP-N-acetylmuramoylalanyl-D-glutamate--2,6- diaminopimelate ligase	TU449	D082_03790
Chr	TU3005	2564227	2563783	-	a	NA	NA	NA	NA	0	1424	309	687	0	4060	2867	5943	904	2245	613	-N	5943	1905.2	3.12	1.46	NA	NA	NA	TU3004	D082_25930
Chr	TU2388	2063699	2061006	-	ga	NA	2062506	40	120	4	5053	580	1505	26	4060	5940	837	2434	3583	245	HL	5940	2426.3	2.45	1.18	NA	D082_20950, D082_20940, D082_20930, D082_20920	hypothetical protein, Arsenical pump-driving ATPase;db_xref=GO:0015446, Peptide methionine sulfoxide reductase MsrA, hypothetical protein	TU2386	D082_20890, D082_20900, D082_20910
Chr	TU1191	1051405	1051532	+	a	NA	NA	NA	NA	0	5908	503	818	0	2524	1873	1297	3095	3281	1594	15C	5908	2089.3	2.83	1.8	NA	NA	NA	TU1188	D082_10590, D082_10570, D082_10560
Chr	TU2436	2091431	2091649	+	a	NA	NA	NA	NA	0	5908	2244	4024	498	5560	5032	2971	4068	3885	654	15C	5908	3484.4	1.7	1.06	NA	NA	NA	TU2434	D082_21250
Chr	TU3372	2893611	2899036	+	ga	NA	2897866, 2897670, 2895125, 2895430	432	133	4	1922	4410	3239	812	5084	819	5901	2573	1468	2534	-N	5901	2876.2	2.05	1.16	NA	D082_29170, D082_29180, D082_29200, D082_29210	hypothetical protein, Histidine Kinase, hypothetical protein, MoxR-like ATPase in aerotolerance operon	TU3369, TU3373, TU3374, TU3375	D082_29190, D082_29160, D082_29150, D082_29130, D082_29120, D082_29110, D082_29100, D082_29090, D082_29080, D082_29070, D082_29060
Chr	TU2260	1952588	1951719	-	g	1952553, 1952554	1952145	94	89	1	1957	657	1080	157	5888	1609	2637	486	735	409	-Fe	5888	1561.5	3.77	2.23	0.987608	D082_19840	PHP family metal-dependent phosphoesterase	NA	NA
Chr	TU3527	3031965	3029937	-	gai	NA	NA	1083	472	1	5552	1238	3435	26	5852	5881	1004	3999	5137	490	HL	5881	3261.4	1.8	1	NA	D082_30490	ATPase YjeE, predicted to have essential role in cell wall biosynthesis	TU3526	D082_30480
Chr	TU2079	1825374	1825525	+	a	1825385, 1825512, 1825515	NA	NA	NA	0	5872	580	1144	52	2450	3336	1925	2259	2678	287	15C	5872	2058.3	2.85	1.76	NA	NA	NA	TU2075	D082_18450, D082_18440, D082_18430
Chr	TU2723	2326118	2326017	-	i	NA	NA	NA	NA	1	5872	155	1472	0	1500	2428	3934	661	1727	0	15C	5872	1774.9	3.31	1.49	NA	D082_23570	hypothetical protein	NA	NA
Chr	TU3646	3152357	3150102	-	ga	NA	NA	36	309	2	5872	77	622	0	1426	1726	1465	1043	1338	204	15C	5872	1377.3	4.26	3.4	1	D082_31760, D082_31750	hypothetical protein, Lysyl-tRNA synthetase (class II);db_xref=GO:0004824	TU3645, TU3647	D082_31740
Chr	TU224	188124	187342	-	ga	NA	NA	104	34	1	3203	1470	1570	210	5852	2458	5608	2956	1943	450	-Fe	5852	2572	2.28	1.04	NA	D082_01950	hypothetical protein	TU223, TU225	D082_01960
Chr	TU2632	2257325	2257213	-	n	2257224	NA	NA	NA	0	4414	1122	2683	26	5852	4184	2469	3130	2504	450	-Fe	5852	2683.4	2.18	1.33	NA	NA	NA	NA	NA
Chr	TU1547	1367885	1369806	+	ga	NA	NA	40	85	1	5836	193	1701	26	2560	3570	753	3894	3540	899	15C	5836	2297.2	2.54	1.5	NA	D082_13740	Prolyl-tRNA synthetase, bacterial type	NA	D082_13750
Chr	TU2738	2343503	2341200	-	ga	NA	2342647	53	329	5	3096	2244	1243	0	2268	5822	460	4938	5482	490	HL	5822	2604.3	2.24	1.06	NA	D082_23750, D082_23740, D082_23730, D082_23720, D082_23710	Cytochrome b559 alpha chain (PsbE), Cytochrome b559 beta chain (PsbF), Photosystem II protein PsbL, Photosystem II protein PsbJ, Glutamate 5-kinase / RNA-binding C-terminal domain PUA;db_xref=GO:0004349	TU2734	D082_23660, D082_23670, D082_23680, D082_23690, D082_23700
Chr	TU2374	2048437	2048369	-	an	NA	NA	NA	NA	0	2812	1044	2028	26	4499	819	5818	2538	1770	899	-N	5818	2225.3	2.61	1.29	NA	NA	NA	TU2373	NA
Chr	TU2273	1964365	1963122	-	ga	NA	NA	24	62	1	3986	1509	3108	236	4206	4096	5817	3651	3540	1144	-N	5817	3129.3	1.86	1.38	NA	D082_19950	Dihydroorotate dehydrogenase	TU2274	NA
Chr	TU3871	3335132	3335225	+	an	3335145	NA	NA	NA	0	4448	890	360	0	4609	3833	5817	2225	3065	286	-N	5817	2553.3	2.28	1.26	NA	NA	NA	TU3870	NA
Chr	TU743	614353	615395	+	ga	NA	NA	30	32	1	5801	0	294	0	1207	3511	42	348	389	82	15C	5801	1167.4	4.97	1.65	NA	D082_06410	Putative chaperon-like protein Ycf39 for quinone binding in Photosystem II	TU744	NA
Chr	TU476	382190	383195	+	a	NA	NA	NA	NA	0	1317	2205	1538	52	5121	2311	5775	2156	2115	490	-N	5775	2308	2.5	1.13	NA	NA	NA	TU475	D082_04020, D082_04010
Chr	TU460	372089	371786	-	a	371800	NA	NA	NA	0	5765	658	1178	52	4133	3775	2134	2608	3238	326	15C	5765	2386.7	2.42	1.39	NA	NA	NA	TU461	D082_03900
Chr	TU3100	2659802	2656988	-	ga	NA	2659105	32	891	2	5765	193	1112	0	1317	2458	879	765	1640	204	15C	5765	1433.3	4.02	2.35	0.984067	D082_26870, D082_26860	Phosphoglycolate phosphatase, hypothetical protein	TU3099	D082_26850
Chr	TU1216	1072544	1072247	-	a	NA	NA	NA	NA	0	5694	464	1472	210	2634	5764	879	3234	4317	245	HL	5764	2491.3	2.31	1.01	NA	NA	NA	TU1217	D082_10810, D082_10820
Chr	TU3727	3225678	3226873	+	ga	NA	NA	26	6	1	5374	812	1799	52	3950	5764	1088	2608	4015	572	HL	5764	2603.4	2.21	1.07	NA	D082_32460	Inosine-5'-monophosphate dehydrogenase, catalytic domain	TU3728	NA
Chr	TU1862	1656597	1655485	-	ga	NA	NA	44	472	1	3274	619	1865	131	5743	5003	4813	2608	3194	163	-Fe	5743	2741.3	2.09	1.15	NA	D082_16650	Orotate phosphoribosyltransferase	TU1861, TU1863	D082_16640
Chr	TU1291	1135173	1135224	+	a	NA	NA	NA	NA	0	1566	696	1014	0	5742	2838	1298	3686	2590	613	-Fe	5742	2004.3	2.86	1.56	NA	NA	NA	TU1289	D082_11430, D082_11420, D082_11390
Chr	TU198	167475	164811	-	ga	NA	NA	11	34	2	3132	2514	1505	314	2634	1492	5733	730	1727	1185	-N	5733	2096.6	2.73	1.83	NA	D082_01690, D082_01680	Mitochondrial processing peptidase-like protein, Zinc protease	TU199	NA
Chr	TU465	376414	374541	-	ga	NA	375354	45	NA	4	427	464	131	0	2268	1024	5733	1252	2115	41	-N	5733	1345.5	4.26	2.53	0.999273	D082_03960, D082_03950, D082_03940, D082_03920	Squalene synthase, hypothetical protein, hypothetical protein, hypothetical protein	TU466, TU467	D082_03930
Chr	TU890	758790	760953	+	ga	NA	NA	78	83	3	1424	812	1832	79	5523	2341	5733	2712	3151	409	-N	5733	2401.6	2.39	1.04	NA	D082_07730, D082_07740, D082_07750	hypothetical protein, hypothetical protein, Ferredoxin reductase	TU891, TU892, TU893, TU894, TU895, TU896	D082_07780, D082_07770, D082_07760, D082_t10, D082_07720
Chr	TU947	812143	812354	+	a	NA	NA	NA	NA	0	2278	348	3304	288	2780	1814	5733	1147	1381	2330	-N	5733	2140.3	2.68	1.74	NA	NA	NA	TU945	D082_08170, D082_08160
Chr	TU2789	2388445	2389934	+	ai	NA	NA	NA	NA	0	2491	4565	2585	157	2926	1258	5733	3234	1813	2534	-N	5733	2729.6	2.1	1.26	NA	NA	NA	TU2790, TU2791, TU2792	D082_24160
Chr	TU2815	2413971	2412586	-	ga	NA	NA	37	341	2	783	2940	1472	236	2012	761	5733	1843	1252	613	-N	5733	1764.5	3.25	1.95	NA	D082_24420, D082_24410	probable dioxygenase, hypothetical protein	TU2814, TU2816	D082_24400
Chr	TU1039	895506	891104	-	ga	NA	892280	22	21	2	5730	464	2127	79	3146	2663	3725	2469	1684	654	15C	5730	2274.1	2.52	1.54	NA	D082_08960, D082_08950	Transcription-repair coupling factor;db_xref=GO:0003676,GO:0003700,GO:0004386,GO:0005524,GO:0008026, Uroporphyrinogen-III methyltransferase;db_xref=GO:0004851	TU1038, TU1040	D082_08940
Chr	TU2332	2011600	2013352	+	ga	NA	2012274	96	92	2	783	2166	1832	1887	5706	1580	2093	1947	1597	1267	-Fe	5706	2085.8	2.74	2.63	0.999948	D082_20380, D082_20390	Peptide methionine sulfoxide reductase MsrA, dTDP-4-dehydrorhamnose reductase;db_xref=GO:0008831	TU2333, TU2334	NA
pSYLA	TU5082	73447	72730	-	a	NA	NA	NA	NA	0	5445	542	2846	52	4243	3599	2971	3616	5698	777	exp. P.	5698	2978.9	1.91	1.05	NA	NA	NA	NA	D082_40770, D082_40780
Chr	TU166	133346	134008	+	a	133451	NA	NA	NA	0	5694	271	916	0	2268	1667	1172	1217	1122	245	15C	5694	1457.2	3.91	2.51	0.999872	NA	NA	TU167	D082_01380, D082_01370, D082_01360, D082_01350
Chr	TU2169	1877864	1876964	-	g	NA	NA	57	43	1	5694	735	1112	26	3292	3131	5608	2538	1943	409	15C	5694	2448.8	2.33	1.02	NA	D082_19010	hypothetical protein	NA	NA
Chr	TU1823	1620911	1620646	-	an	NA	NA	NA	NA	0	3203	464	2486	0	2597	1873	5692	4207	4274	123	-N	5692	2491.9	2.28	1.33	NA	NA	NA	TU1824	D082_16220, D082_16230, D082_16240, D082_16250, D082_16260, D082_16270, D082_16280, D082_16290
Chr	TU2817	2414070	2415087	+	g	NA	NA	33	NA	1	2527	1393	3566	1022	3365	3745	5692	1704	1813	1717	-N	5692	2654.4	2.14	1.52	NA	D082_24430	DNA polymerase III subunits gamma and tau	NA	NA
Chr	TU2211	1913670	1914924	+	g	1913678	NA	29	50	1	2385	387	1112	52	3402	5676	3766	1530	2072	123	HL	5676	2050.5	2.77	1.51	NA	D082_19380	DNA polymerase III beta subunit	NA	NA
Chr	TU2597	2236475	2236224	-	a	NA	NA	NA	NA	0	2562	232	2650	655	5669	3950	1758	1912	2158	1921	-Fe	5669	2346.7	2.42	1.44	NA	NA	NA	TU2596, TU2598	D082_22620, D082_t31
Chr	TU1300	1144360	1145285	+	g	NA	NA	19	46	1	5658	348	1669	52	2963	2897	4394	1565	2547	777	15C	5658	2287	2.47	1.29	NA	D082_11500	membrane protein	NA	NA
Chr	TU2086	1830871	1829114	-	g	NA	1829805	36	177	1	5658	735	1014	0	2890	3306	1507	3929	3238	1635	15C	5658	2391.2	2.37	1.44	NA	D082_18490	hypothetical protein	NA	NA
Chr	TU2066	1815460	1815128	-	a	NA	NA	NA	NA	0	4840	542	1570	79	3511	1434	5650	1808	2158	368	-N	5650	2196	2.57	1.17	NA	NA	NA	TU2062	D082_18340, D082_18350, D082_18360
Chr	TU3977	3425571	3425895	+	n	3425856	NA	NA	NA	0	854	348	720	52	2012	1785	5650	1078	950	205	-N	5650	1365.4	4.14	2.81	0.999998	NA	NA	NA	NA
Chr	TU427	344236	345504	+	ga	NA	NA	20	10	1	2776	193	1112	26	2780	5647	1088	1460	2935	204	HL	5647	1822.1	3.1	1.92	NA	D082_03560	L,L-diaminopimelate aminotransferase	TU426	D082_03550, D082_03540
Chr	TU2769	2373922	2372917	-	ga	NA	NA	79	165	1	4804	1973	2127	210	3365	5003	460	5633	5353	1717	-P	5633	3064.5	1.84	1.05	NA	D082_24000	Methionine aminopeptidase	TU2770	D082_23990
Chr	TU728	602506	605598	+	ga	602547	NA	265	454	2	2989	1044	1668	26	3584	5617	1298	1460	3281	204	HL	5617	2117.1	2.65	1.57	NA	D082_06290, D082_06300	Methionyl-tRNA synthetase;db_xref=GO:0004825, hypothetical protein	TU729, TU730	D082_06310, D082_06280
Chr	TU1105	952492	952645	+	ai	952494, 952644	NA	NA	NA	0	2029	968	1603	52	3218	2340	5608	2538	2805	1594	-N	5608	2275.5	2.46	1.74	NA	NA	NA	TU1104	NA
Chr	TU3905	3364206	3362251	-	ga	NA	3362742	14	153	2	2491	812	3533	26	5596	2546	4143	2608	3194	41	-Fe	5596	2499	2.24	1.35	NA	D082_33880, D082_33870	Intramembrane protease RasP/YluC, implicated in cell division based on FtsL cleavage, Endonuclease III;db_xref=GO:0003906	TU3904, TU3906, TU3907	D082_33830, D082_33840, D082_33850, D082_33860
Chr	TU1599	1417798	1417903	+	a	1417802	NA	NA	NA	0	5587	155	2160	26	3512	2750	4018	3129	2547	2044	15C	5587	2592.8	2.15	1.39	NA	NA	NA	TU1598	D082_14260
Chr	TU112	94441	93759	-	ga	NA	NA	87	47	1	4484	1625	4253	79	5523	3218	5273	5390	5180	1553	-Fe	5523	3657.8	1.51	1.02	NA	D082_00930	hypothetical protein	TU111	D082_00940, D082_00950
Chr	TU609	507223	506443	-	a	NA	NA	NA	NA	0	5516	155	1636	79	951	614	1172	2573	4446	777	15C	5516	1791.9	3.08	1.24	NA	NA	NA	TU608, TU610	NA
Chr	TU1307	1151969	1150212	-	ga	1151962	1151125	24	69	1	5516	1199	2716	629	4316	4652	3725	3755	3972	2166	15C	5516	3264.6	1.69	1.19	NA	D082_11570	L-aspartate oxidase	TU1306, TU1308, TU1309	D082_11550, D082_11560
Chr	TU3429	2949567	2940238	-	ga	NA	2945830, 2948479, 2942201	168	408	5	5516	735	1865	52	3511	2516	3139	1982	1597	450	15C	5516	2136.3	2.58	1.57	NA	D082_29680, D082_29670, D082_29660, D082_29650, D082_29640	GTP-binding protein Era;db_xref=GO:0003676,GO:0005525,GO:0005622, Signal transduction histidine kinase CheA, Alpha-mannosidase, Oligopeptide transport system permease protein OppC, hypothetical protein	TU3428, TU3430	D082_29630
Chr	TU3294	2832413	2832346	-	n	NA	NA	NA	NA	0	2171	2205	981	5503	1134	1083	1339	1843	1425	3556	Dark	5503	2124	2.59	1.55	NA	NA	NA	NA	NA
Chr	TU4042	3472596	3472353	-	a	NA	NA	NA	NA	0	2954	1354	1767	157	4316	5501	5357	2434	2720	1022	HL	5501	2758.2	1.99	1.03	NA	NA	NA	TU4040	D082_35030
Chr	TU214	176796	176079	-	ai	176661	176662	NA	NA	0	5409	1973	4253	996	4901	4594	3264	5494	4101	2289	-P	5494	3727.4	1.47	1.02	NA	NA	NA	TU213	D082_01820
pSYLA	TU5005	6024	4131	-	gai	NA	NA	537	856	1	1246	5493	2683	681	2926	1375	2176	1878	2892	1308	42C	5493	2265.8	2.42	1.88	NA	D082_40100	hypothetical protein	TU5004	NA
Chr	TU1731	1540162	1539668	-	a	NA	NA	NA	NA	0	1281	4294	1440	131	5487	3453	3348	2434	3669	368	-Fe	5487	2590.5	2.12	1.28	NA	NA	NA	TU1732	D082_15380
Chr	TU923	791720	791013	-	a	NA	NA	NA	NA	0	2420	193	1211	52	2414	1024	5482	835	1899	204	-N	5482	1573.4	3.48	2.27	0.944184	NA	NA	TU921	D082_07980, D082_07990
Chr	TU107	90841	90711	-	n	NA	NA	NA	NA	0	5481	309	949	26	2634	2370	2678	1878	2245	163	15C	5481	1873.3	2.93	2.05	0.811905	NA	NA	NA	NA
Chr	TU883	752282	749921	-	g	NA	750716, 751784	102	47	3	3203	271	1243	26	3804	5471	1841	2225	3324	286	HL	5471	2169.4	2.52	1.44	NA	D082_07620, D082_07610, D082_07600	Acetolactate synthase small subunit;db_xref=GO:0003984, hypothetical protein, Glutathione S-transferase;db_xref=GO:0004364	NA	NA
Chr	TU3401	2914464	2915089	+	g	NA	NA	242	207	1	107	0	981	0	1061	5471	42	104	950	0	HL	5471	871.6	6.28	5.16	1	D082_29360	hypothetical protein	NA	NA
Chr	TU1703	1513928	1516754	+	ga	1513968	NA	96	NA	3	3239	619	2127	0	2268	4535	2762	5460	3626	1022	-P	5460	2565.8	2.13	1.2	NA	D082_15140, D082_15150, D082_15160	Exopolyphosphatase;db_xref=GO:0004309, Putative Holliday junction resolvase YggF, Na+/H+-exchanging protein	TU1704, TU1705	NA
Chr	TU1876	1666278	1665900	-	g	NA	NA	33	NA	1	5445	77	360	0	1280	1873	460	1043	1468	123	15C	5445	1212.9	4.49	2.91	1	D082_16750	5-nucleotidase SurE	NA	NA
Chr	TU3134	2691166	2695918	+	ga	NA	NA	15	34	1	1601	271	785	0	1353	5442	209	869	2029	163	HL	5442	1272.2	4.28	2.68	1	D082_27210	Ferredoxin-dependent glutamate synthase	TU3135	NA
Chr	TU1012	865500	868319	+	ga	NA	NA	99	9	3	3630	426	0	26	293	29	5441	104	2504	286	-N	5441	1273.9	4.27	1.5	NA	D082_08670, D082_08680, D082_08690	Urea ABC transporter, permease protein UrtB, Urea ABC transporter, permease protein UrtC, hypothetical protein	TU1013	NA
Chr	TU2005	1772371	1772809	+	i	1772478	1772478	NA	NA	1	1886	1199	1308	52	3109	1785	5441	2190	1857	1512	-N	5441	2033.9	2.68	1.75	NA	D082_17860	4-amino-4-deoxy-L-arabinose transferase and related glycosyltransferases of PMT family	NA	NA
Chr	TU3597	3097769	3096229	-	ga	NA	NA	27	NA	2	2705	1818	1701	183	3146	1609	5441	1565	1640	940	-N	5441	2074.8	2.62	1.73	NA	D082_31210, D082_31200	Phosphate starvation-inducible protein PhoH, predicted ATPase;db_xref=GO:0003676,GO:0005524,GO:0016036, hypothetical protein	TU3596	NA
Chr	TU4026	3461390	3461934	+	a	3461434	NA	NA	NA	0	391	735	392	52	1499	994	5440	869	1381	164	-N	5440	1191.7	4.56	3.63	1	NA	NA	TU4024	D082_34940, D082_34930, D082_34920
Chr	TU3890	3352571	3352487	-	an	NA	NA	NA	NA	0	3594	2863	3926	4796	4645	1932	4561	2260	2849	5436	stat. P.	5436	3686.2	1.47	1.13	NA	NA	NA	TU3889	D082_33730
Chr	TU2964	2533943	2533682	-	n	NA	NA	NA	NA	0	5409	309	1669	131	2231	1375	2930	2399	2806	490	15C	5409	1974.9	2.74	1.85	NA	NA	NA	NA	NA
Chr	TU3412	2922919	2924887	+	ga	NA	NA	31	942	1	5409	155	1309	131	1756	1756	837	1252	1684	654	15C	5409	1494.3	3.62	3.08	1	D082_29480	UDP-glucose 4-epimerase	TU3413, TU3414	D082_29490
Chr	TU3982	3428169	3429334	+	ga	NA	NA	27	NA	2	5409	77	949	26	2670	4038	4520	2086	2590	368	15C	5409	2273.3	2.38	1.2	NA	D082_34560, D082_34570	hypothetical protein, hypothetical protein	TU3983	NA
Chr	TU3224	2763267	2764947	+	gai	2763521	2763521	978	301	1	4377	1469	2094	105	5341	5383	5398	4659	4792	654	-N	5398	3427.2	1.58	1	NA	D082_27880	hypothetical protein	TU3225	D082_27900, D082_27890
Chr	TU663	548987	550141	+	ga	NA	NA	41	631	1	2064	2940	3599	105	5377	3511	3055	3860	3151	613	-Fe	5377	2827.5	1.9	1.39	NA	D082_05790	flavin reductase domain protein, FMN-binding	TU664	D082_05810, D082_05800
Chr	TU3915	3369061	3370536	+	ga	NA	NA	147	150	1	5374	193	2715	26	2231	2604	2511	417	1899	899	15C	5374	1886.9	2.85	1.98	NA	D082_33930	Threonine synthase	NA	D082_33940, D082_33920
Chr	TU71	60411	61127	+	ga	NA	NA	33	108	1	961	2398	3010	341	4353	1785	5357	1773	1468	1390	-N	5357	2283.6	2.35	1.23	NA	D082_00580	Protein of unknown function DUF820	TU72, TU73	D082_00590
Chr	TU2107	1840714	1839750	-	ga	NA	NA	52	148	1	2242	426	1669	26	3109	819	5357	1460	1295	409	-N	5357	1681.2	3.19	1.72	NA	D082_18600	Serine/threonine protein phosphatase	TU2106, TU2108	D082_18590
pSYLA	TU5092	80648	81506	+	ga	NA	NA	23	545	1	1281	5222	2683	210	4316	3687	5357	2538	3065	817	-N	5357	2917.6	1.84	1.03	NA	D082_40850	hypothetical protein	TU5091	D082_40860, NA
Chr	TU3869	3334989	3335131	+	an	NA	NA	NA	NA	0	3061	1083	1963	183	2451	5354	1423	2434	2202	654	HL	5354	2080.8	2.57	1.75	NA	NA	NA	TU3870	NA
Chr	TU2665	2287908	2286611	-	ga	NA	2287367	47	21	1	3701	619	654	26	5340	2194	2218	348	777	163	-Fe	5340	1604	3.33	1.44	NA	D082_23110	NADH dehydrogenase	TU2666, TU2667	NA
Chr	TU2251	1947296	1946000	-	ga	NA	NA	53	25	2	5338	503	1963	105	3292	4740	1339	3129	3756	327	15C	5338	2449.2	2.18	1.13	NA	D082_19790, D082_19780	Ferredoxin;db_xref=GO:0005506,GO:0006118,GO:0009055, Methionine aminopeptidase;db_xref=GO:0004239	TU2252, TU2253	NA
Chr	TU1486	1295472	1291019	-	ga	NA	NA	31	NA	2	2029	155	1636	0	2816	5325	2302	1391	3626	0	HL	5325	1928	2.76	1.47	NA	D082_13030, D082_13020	hypothetical protein, hypothetical protein	TU1487, TU1488	NA
Chr	TU2635	2258058	2257933	-	a	NA	NA	NA	NA	0	4271	1354	1505	393	3877	5325	963	4451	3756	1308	HL	5325	2720.3	1.96	1.2	NA	NA	NA	TU2634	D082_22860
Chr	TU3843	3323398	3317216	-	ga	NA	NA	78	690	4	4911	193	2486	26	4865	5325	5022	2086	3281	368	HL	5325	2856.3	1.86	1.06	NA	D082_33440, D082_33430, D082_33420, D082_33410	Type IV pilus biogenesis protein PilM, Type IV pilus biogenesis protein PilN, Type IV pilus biogenesis protein PilO, Type IV pilus biogenesis protein PilQ	TU3842, TU3844, TU3845, TU3846, TU3847, TU3848, TU3849, TU3850	D082_33400, D082_33450
Chr	TU1777	1572896	1573539	+	ga	1572914	1573008	86	189	1	463	580	1014	0	3548	1229	5273	834	1382	531	-N	5273	1485.4	3.55	1.49	NA	D082_15730	Protein of unknown function UPF0153	TU1778	D082_15740
Chr	TU3116	2676063	2673696	-	ga	NA	NA	42	246	2	890	77	851	0	2085	556	5273	765	691	163	-N	5273	1135.1	4.65	2.53	0.998777	D082_27060, D082_27050	6-phosphogluconate dehydrogenase, decarboxylating;db_xref=GO:0004616, Protein of unknown function DUF820	TU3117, TU3118	D082_27040, D082_27070
Chr	TU3389	2907344	2907171	-	n	NA	NA	NA	NA	0	1673	1122	1440	0	2560	1083	5273	1739	1554	245	-N	5273	1668.9	3.16	2.06	0.487409	NA	NA	NA	NA
Chr	TU624	516698	516406	-	a	NA	NA	NA	NA	0	4520	271	2028	105	3109	5267	3808	974	2202	327	HL	5267	2261.1	2.33	1.17	NA	NA	NA	TU621	D082_05400, D082_05410, D082_05420, D082_05430
Chr	TU1081	931397	933607	+	ga	NA	NA	71	364	1	4520	890	2257	79	3365	5267	1004	3825	3022	490	HL	5267	2471.9	2.13	1.17	NA	D082_09340	Pyruvate kinase	TU1080, TU1082	D082_09360, D082_09350, D082_09330, D082_09320
Chr	TU1939	1720409	1720510	+	ga	NA	NA	24	NA	1	5267	155	1701	26	2670	1756	3181	730	1166	368	15C	5267	1702	3.09	1.66	NA	D082_17280	hypothetical protein	TU1938	D082_17290
Chr	TU2075	1825398	1822550	-	ga	1825371	1824079	75	159	2	5267	1083	1799	419	3072	2780	1716	2365	1813	776	15C	5267	2109	2.5	1.71	NA	D082_18440, D082_18430	Asparaginyl-tRNA synthetase;db_xref=GO:0004816, hypothetical protein	TU2074, TU2076, TU2077, TU2078, TU2079	D082_18420
Chr	TU2787	2388402	2386965	-	ga	NA	NA	43	42	1	5267	0	589	0	841	2546	1465	556	1209	123	15C	5267	1259.6	4.18	2.07	0.506257	D082_24140	hypothetical protein	TU2788	NA
Chr	TU3630	3136657	3136981	+	a	NA	NA	NA	NA	0	3915	2282	1701	262	5267	4067	3139	2677	3238	1144	-Fe	5267	2769.2	1.9	1.3	NA	NA	NA	TU3629	D082_31640
Chr	TU1393	1210865	1210431	-	ai	NA	NA	NA	NA	0	1424	5261	1570	734	4974	1258	4101	3651	1338	1267	42C	5261	2557.8	2.06	1.06	NA	NA	NA	TU1391, TU1394	D082_12120
Chr	TU3666	3171293	3175382	+	ga	NA	3174862	52	251	2	498	5261	3435	157	2597	497	5148	4207	2072	450	42C	5261	2432.2	2.16	1.02	NA	D082_31920, D082_31930	hypothetical protein, hypothetical protein	TU3664, TU3667, TU3668	NA
Chr	TU2822	2416704	2420851	+	gai	NA	NA	3109	NA	1	4057	735	1898	0	4389	5237	2176	3199	3928	817	HL	5237	2643.6	1.98	1.19	NA	D082_24460	hypothetical protein	TU2823, TU2824, TU2825, TU2826, TU2827	NA
Chr	TU1724	1535300	1533699	-	gai	NA	NA	36	NA	1	5231	77	262	0	2304	2048	1507	1217	1727	409	15C	5231	1478.2	3.54	2.27	0.974471	D082_15310	Na+/H+ antiporter napA	TU1725, TU1726	D082_15330, D082_15340
Chr	TU1843	1633214	1632585	-	ga	NA	1632859	137	223	1	2242	1547	2061	52	4718	2048	5231	3095	2590	695	-N	5231	2427.9	2.15	1.11	NA	D082_16380	hypothetical protein	TU1842	D082_16370
Chr	TU1871	1661385	1662276	+	gai	NA	NA	782	NA	1	5231	116	360	52	951	2136	879	417	734	327	15C	5231	1120.3	4.67	2.45	0.996128	D082_16720	Multidrug and toxin extrusion (MATE) family efflux pump YdhE/NorM	TU1872	NA
Chr	TU3416	2928849	2927111	-	ga	NA	NA	44	99	1	3310	309	1407	52	3621	2077	5231	1704	2245	490	-N	5231	2044.6	2.56	1.44	NA	D082_29530	Glucose-6-phosphate isomerase	TU3417	NA
Chr	TU1949	1730409	1728792	-	ga	NA	1729567	60	122	2	4947	271	1211	131	2377	5208	3055	2643	3324	204	HL	5208	2337.1	2.23	1.05	NA	D082_17390, D082_17380	Pleiotropic regulatory protein, hypothetical protein	TU1948, TU1950, TU1951	D082_17370
Chr	TU1522	1345052	1346960	+	g	NA	NA	0	NA	2	5196	1586	1996	0	2999	3189	2344	4659	3151	613	15C	5196	2573.3	2.02	1.12	NA	D082_13650, D082_13660	Dihydroorotase;db_xref=GO:0004151, hypothetical protein	NA	NA
Chr	TU2689	2296981	2296573	-	a	NA	NA	NA	NA	0	5196	619	1538	26	2195	2107	3557	1982	1986	409	15C	5196	1961.5	2.65	1.46	NA	NA	NA	TU2688	D082_23230
Chr	TU1345	1176321	1174011	-	ga	NA	1175285	49	120	2	2705	3481	3402	472	5194	3570	4227	4381	2331	1512	-Fe	5194	3127.5	1.66	1.19	NA	D082_11750, D082_11740	Two-component response regulator, hypothetical protein	TU1340, TU1346, TU1347	D082_11730
Chr	TU2071	1818466	1818351	-	a	NA	NA	NA	NA	0	1317	3172	2454	2096	5194	2370	2009	2747	2849	2493	-Fe	5194	2670.1	1.95	1.64	NA	NA	NA	TU2070	D082_18380, D082_18390
Chr	TU2681	2294092	2294709	+	ga	NA	NA	33	NA	2	4271	619	1145	79	5194	2165	1967	1495	2417	327	-Fe	5194	1967.9	2.64	1.22	NA	D082_23200, D082_23210	hypothetical protein, CrcB protein	TU2679, TU2682, TU2683	D082_23220, D082_23190
Chr	TU658	548835	542870	-	ga	NA	NA	29	51	6	641	232	1538	52	1353	468	5189	2608	2935	286	-N	5189	1530.2	3.39	1.77	NA	D082_05780, D082_05770, D082_05760, D082_05750, D082_05740, D082_05730	hypothetical protein, glutathionylspermidine synthase, group 1, hypothetical protein, hypothetical protein, glycosyl transferase family 2, hypothetical protein	TU659, TU660, TU661	NA
Chr	TU3348	2873653	2874533	+	ga	NA	NA	114	50	1	2634	39	720	0	1536	1756	5189	695	1813	123	-N	5189	1450.5	3.58	1.97	NA	D082_28950	Glutamine amidotransferase class-I	TU3344, TU3349	D082_28940
Chr	TU1719	1531919	1528010	-	ga	NA	NA	82	325	2	4235	2630	2028	262	4279	3482	1590	5181	4187	1880	-P	5181	2975.4	1.74	1.21	NA	D082_15290, D082_15280	DNA gyrase subunit A;db_xref=GO:0003918, Metallophosphoesterase	TU1715, TU1720	D082_15230, D082_15240, D082_15250, D082_15260, D082_15270
Chr	TU562	466265	465855	-	an	NA	NA	NA	NA	0	4271	1857	4286	1834	4938	2633	1758	3651	5180	2779	exp. P.	5180	3318.7	1.56	1.05	NA	NA	NA	TU563	D082_04840
Chr	TU877	744566	741742	-	ga	NA	NA	55	108	3	3950	1393	2748	79	5157	4389	3934	5007	3842	777	-Fe	5157	3127.6	1.65	1.03	NA	D082_07550, D082_07540, D082_07530	Formyltetrahydrofolate deformylase;db_xref=GO:0008864, hypothetical protein, hypothetical protein	TU876	D082_07500, D082_07510, D082_07520, D082_07560
Chr	TU2641	2265870	2266106	+	a	NA	NA	NA	NA	0	4093	658	3239	0	5157	3131	2176	1669	2115	368	-Fe	5157	2260.6	2.28	1.26	NA	NA	NA	TU2639	D082_22930, D082_22920, D082_22910, D082_22900
Chr	TU3648	3152983	3152358	-	g	NA	NA	38	24	1	1317	3249	2879	236	5157	1053	3725	1773	1079	736	-Fe	5157	2120.4	2.43	1.38	NA	D082_31770	Peptide deformylase	NA	NA
Chr	TU1142	989300	988390	-	ga	NA	NA	27	665	1	1174	387	1276	0	2780	351	5148	1391	1295	409	-N	5148	1421.1	3.62	1.85	NA	D082_09810	hypothetical protein	TU1140	D082_09790, D082_09800, D082_09820
Chr	TU3779	3258058	3258533	+	a	3258103	NA	NA	NA	0	1317	619	720	0	1061	761	5148	626	1338	245	-N	5148	1183.5	4.35	3.85	1	NA	NA	TU3775, TU3780	D082_32710, D082_32700, D082_32690
Chr	TU2399	2066071	2067403	+	ga	2066074	NA	88	111	1	499	387	458	0	3182	1433	5147	765	1338	123	-N	5147	1333.2	3.86	1.62	NA	D082_20990	Heat-inducible transcription repressor HrcA	TU2400	D082_21010, D082_21000
Chr	TU3529	3032878	3034045	+	ga	NA	NA	81	529	1	5125	426	1178	0	1902	2399	1758	1530	2676	163	15C	5125	1715.7	2.99	1.92	NA	D082_30530	hypothetical protein	NA	D082_30540
Chr	TU2264	1956437	1954169	-	ga	NA	1955292, 1955558, 1955501	29	216	4	1530	3133	1799	524	5121	1814	4520	2747	1899	1594	-Fe	5121	2468.1	2.07	1.13	NA	D082_19875, D082_t26, D082_19870, D082_19860	putative peptidase, tRNA-Leu;note=tRNA-Leu-CAA, Photosystem II protein PsbZ, 6,7-dimethyl-8-ribityllumazine synthase	TU2262, TU2265, TU2266	D082_19850
pSYLA	TU5003	2364	3487	+	g	NA	NA	29	NA	2	1246	658	556	0	2634	1053	5106	1878	1727	286	-N	5106	1514.4	3.37	1.94	NA	D082_40070, D082_40080	hypothetical protein | hypothetical protein	NA	NA
Chr	TU2309	1987798	1987696	-	g	NA	NA	46	NA	1	249	1238	2388	26	1317	5091	1423	835	2590	82	HL	5091	1523.9	3.34	1.97	NA	D082_20160	Acetyltransferase	NA	NA
Chr	TU369	298019	301450	+	ga	298020	NA	47	37	2	2456	967	2258	0	5084	2341	4269	2399	2677	408	-Fe	5084	2285.9	2.22	1.19	NA	D082_03110, D082_03120	Sulfur carrier protein adenylyltransferase ThiF;db_xref=GO:0003824, peptidase, M48B family	TU367, TU370, TU371, TU372	D082_03100, D082_03090
Chr	TU1732	1539779	1540081	+	ai	1539980	1539980	NA	NA	0	3879	3017	3337	157	5084	2868	3223	3756	3065	4005	-Fe	5084	3239.1	1.57	1.27	NA	NA	NA	TU1731	NA
Chr	TU2710	2313619	2315568	+	ga	NA	2315083	33	8	3	4591	1934	2814	1625	5084	3628	2260	4833	2504	1880	-Fe	5084	3115.3	1.63	1.05	NA	D082_23420, D082_23430, D082_23440	4-hydroxybenzoyl-CoA thioesterase family active site;db_xref=GO:0003824, hypothetical protein, hypothetical protein	TU2711	NA
Chr	TU2777	2378168	2378953	+	g	NA	NA	65	25	1	3025	890	2028	157	5084	4798	2009	1878	2720	327	-Fe	5084	2291.6	2.22	1.06	NA	D082_24040	Pyridoxine 5'-phosphate synthase	NA	NA
Chr	TU316	255968	256151	+	an	NA	NA	NA	NA	0	3630	2089	1309	393	3658	1551	5064	1287	2374	1185	-N	5064	2254	2.25	1.38	NA	NA	NA	TU317	NA
Chr	TU3370	2887949	2888120	+	a	NA	NA	NA	NA	0	1922	232	1407	157	1536	527	5064	1495	1554	858	-N	5064	1475.2	3.43	2.63	0.999914	NA	NA	TU3369	D082_29150, D082_29130, D082_29120, D082_29110, D082_29100, D082_29090, D082_29080, D082_29070, D082_29060
Chr	TU2538	2187177	2184985	-	ga	NA	2185813, 2186610	81	16	3	4235	232	1243	0	3877	5062	2678	3060	4490	654	HL	5062	2553.1	1.98	1.13	NA	D082_22220, D082_22210, D082_22200	hypothetical protein, hypothetical protein, Small GTP-binding protein domain	TU2537, TU2539	D082_22190
Chr	TU3443	2955392	2955745	+	n	NA	NA	NA	NA	0	925	4255	1309	210	1939	5062	1046	1043	2158	1349	HL	5062	1929.6	2.62	1.19	NA	NA	NA	NA	NA
Chr	TU2427	2087944	2088041	+	an	2087991	NA	NA	NA	0	5054	386	1276	183	3109	1229	2176	1113	2158	1226	15C	5054	1791	2.82	1.63	NA	NA	NA	TU2428	NA
Chr	TU499	405753	406081	+	a	NA	NA	NA	NA	0	3523	1934	3599	262	3365	3570	1004	4381	5051	4455	exp. P.	5051	3114.4	1.62	1.13	NA	NA	NA	TU500	D082_04250
Chr	TU719	598904	595106	-	ga	598882	596290, 596830, 597158, 598593, 595871	205	NA	3	2634	1624	2944	79	5048	3248	5022	4346	4749	613	-Fe	5048	3030.7	1.67	1.01	NA	D082_06220, D082_06210, D082_06200	hypothetical protein, Protein phosphatase 2C, 2-succinyl-5-enolpyruvyl-6-hydroxy-3- cyclohexene-1-carboxylic-acid synthase	TU718, TU720, TU721	D082_06230, D082_06240
Chr	TU3507	3020815	3018799	-	ga	NA	3019982	110	200	1	249	155	131	52	585	439	5022	243	173	41	-N	5022	709	7.08	8.58	1	D082_30350	Potassium channel protein	TU3508, TU3509, TU3510, TU3511	D082_30340
Chr	TU2339	2018358	2018255	-	a	2018356	NA	NA	NA	0	5018	386	1047	105	2304	1902	2720	1704	2202	1062	15C	5018	1845	2.72	1.84	NA	NA	NA	TU2335	D082_20400, D082_20410, D082_20420, D082_20430, D082_20440, D082_20450, D082_20460, D082_20470
Chr	TU613	508180	509411	+	g	NA	NA	72	137	1	4982	232	1407	26	2816	2633	1256	1460	2892	245	15C	4982	1794.9	2.78	1.72	NA	D082_05320	Acetylornithine aminotransferase	NA	NA
Chr	TU102	88089	87934	-	a	NA	NA	NA	NA	0	569	1663	916	52	1280	1726	4980	1252	1166	245	-N	4980	1384.9	3.6	2.89	0.999993	NA	NA	TU101	D082_00840
Chr	TU1788	1585781	1583484	-	g	NA	NA	30	NA	3	1530	348	720	52	3328	4301	4980	2086	3108	41	-N	4980	2049.4	2.43	1.16	NA	D082_15840, D082_15830, D082_15820	Enolase;db_xref=GO:0004634, hypothetical protein, nucleoside-diphosphate-sugar epimerases	NA	NA
Chr	TU377	305425	303617	-	ga	NA	304432	33	594	1	4947	155	2290	105	3804	2019	3097	3338	2288	2534	15C	4947	2457.7	2.01	1.3	NA	D082_03150	7,8-didemethyl-8-hydroxy-5-deazariboflavin synthase subunit 2	TU373, TU378	D082_03130, D082_03135, D082_03140
Chr	TU1492	1305115	1305165	+	a	NA	NA	NA	NA	0	2029	2863	2683	2830	4170	4945	3683	3964	2461	4904	HL	4945	3453.2	1.43	1.01	NA	NA	NA	NA	D082_13180
Chr	TU3945	3395126	3393600	-	ga	3395107, 3395109	3394315	52	643	2	961	580	916	26	2670	2516	4939	1113	1123	613	-N	4939	1545.7	3.2	1.85	NA	D082_34200, D082_t42	hypothetical protein, tRNA-Asp;note=tRNA-Asp-GTC	TU3943, TU3946	D082_34190
Chr	TU1151	996718	997116	+	ga	NA	NA	67	NA	1	2278	232	491	0	2012	2487	4938	1008	2288	82	-N	4938	1581.6	3.12	1.99	NA	D082_09890	Phosphopantetheine adenylyltransferase	TU1152	NA
Chr	TU2082	1826088	1825629	-	ai	1826087	NA	NA	NA	0	1139	1973	3370	78	4938	2867	3766	835	1424	409	-Fe	4938	2079.9	2.37	1.31	NA	NA	NA	TU2081, TU2083	D082_t22
Chr	TU1090	942605	941263	-	ga	NA	941392, 942116	37	13	1	1815	2166	1734	4926	2999	761	3474	1878	1166	2943	Dark	4926	2386.2	2.06	1.42	NA	D082_09400	hypothetical protein	TU1091	NA
Chr	TU1999	1767699	1768602	+	ga	NA	NA	26	422	1	4911	1160	2159	79	4353	4008	2720	4625	4015	777	15C	4911	2880.7	1.7	1.06	NA	D082_17800	hypothetical protein	NA	D082_17810
Chr	TU2288	1975532	1977205	+	ga	NA	NA	27	NA	2	4911	193	523	0	2158	3189	1381	1843	3281	327	15C	4911	1780.6	2.76	1.5	NA	D082_20030, D082_20040	Undecaprenyl-phosphate N-acetylglucosaminyl 1-phosphate transferase;db_xref=GO:0003824,GO:0006629,GO:0016020, regulatory protein	TU2289	NA
Chr	TU3076	2630799	2629741	-	ga	NA	NA	350	31	1	4911	39	327	0	914	1317	586	695	1597	409	15C	4911	1079.5	4.55	3.08	1	D082_26550	Glycosyltransferase	TU3075	D082_26560
Chr	TU1629	1441569	1442730	+	ga	NA	NA	30	487	1	2420	2979	4351	445	2304	1463	4059	4903	4576	2003	-P	4903	2950.3	1.66	1.07	NA	D082_14500	Transcriptional regulator, TetR family	TU1628	D082_14520, D082_14510, D082_14490
Chr	TU1845	1635641	1633747	-	ga	NA	1634600	56	203	2	1744	116	1898	26	951	1317	4896	695	1554	490	-N	4896	1368.7	3.58	2.58	0.99678	D082_16420, D082_16410	Flagellar hook-length control protein FliK, Acetyl-coenzyme A synthetase;db_xref=GO:0003987	TU1844	D082_16400
Chr	TU3993	3437531	3435292	-	gai	NA	NA	556	61	1	1174	851	1178	79	3621	2048	4896	2191	2115	940	-N	4896	1909.3	2.56	1.35	NA	D082_34660	Na+/H+ antiporter	TU3992, TU3994	D082_34650
Chr	TU467	375749	376476	+	a	NA	NA	NA	NA	0	4876	890	1996	157	4462	2633	4771	3129	3453	695	15C	4876	2706.2	1.8	1.02	NA	NA	NA	TU465, TU468	D082_03960, D082_03950, D082_03940, D082_03920
Chr	TU268	226804	226856	+	n	226855	NA	NA	NA	0	569	1160	884	4874	1280	439	2009	1461	820	1430	Dark	4874	1492.6	3.27	2.43	0.999998	NA	NA	NA	NA
Chr	TU2410	2074338	2071865	-	ga	NA	2072782	31	NA	4	2776	464	622	52	4865	2224	4478	3442	3022	899	-Fe	4865	2284.4	2.13	1.09	NA	D082_21070, D082_21060, D082_21050, D082_21040	DNA-binding protein HU, L-threonine 3-O-phosphate decarboxylase;db_xref=GO:0048472, hypothetical protein, Sodium-dependent transporter	TU2411	NA
Chr	TU217	182927	180865	-	ga	NA	NA	59	777	1	3523	774	1538	26	4060	3657	4855	3164	3713	695	-N	4855	2600.5	1.87	1.2	NA	D082_01880	Cell wall endopeptidase, family M23/M37	NA	D082_01870
Chr	TU417	333274	333006	-	a	333007	NA	NA	NA	0	2882	1006	1079	52	3585	849	4855	2921	1813	899	-N	4855	1994.1	2.43	1.35	NA	NA	NA	TU416	D082_03480
Chr	TU3215	2759653	2759064	-	ga	NA	NA	25	175	1	1708	1741	2814	131	3182	1609	4855	3442	1899	2738	-N	4855	2411.9	2.01	1.41	NA	D082_27820	hypothetical protein	TU3213	D082_27790, D082_27800
Chr	TU1156	1000828	1006542	+	ga	NA	1000961	22	325	5	4840	542	1145	183	3877	2019	2595	2295	1770	613	15C	4840	1987.9	2.43	1.25	NA	D082_09950, D082_09970, D082_09980, D082_09990, D082_10000	hypothetical protein, Iron-sulfur cluster assembly protein SufB;db_xref=GO:0005554, Iron-sulfur cluster assembly ATPase protein SufC;db_xref=GO:0005524,GO:0016887, Iron-sulfur cluster assembly protein SufD;db_xref=GO:0005554, Cysteine desulfurase, SufS subfamily	TU1155, TU1157, TU1158	D082_10010, D082_09960, D082_09940
Chr	TU2645	2275086	2272527	-	ga	NA	NA	29	NA	3	3523	271	2421	26	4828	1580	4771	2956	2892	368	-Fe	4828	2363.6	2.04	1.01	NA	D082_22990, D082_22980, D082_22970	hypothetical protein, ABC transporter, hypothetical protein	TU2646, TU2647	NA
Chr	TU1055	914221	913183	-	a	NA	NA	NA	NA	0	1317	658	785	183	549	2048	4813	1773	1425	1185	-N	4813	1473.6	3.27	2.35	0.918228	NA	NA	TU1054	D082_09130
Chr	TU3291	2828125	2829837	+	ga	NA	NA	25	242	1	4804	967	3435	79	4023	2253	3767	2712	3583	1921	15C	4804	2754.4	1.74	1.19	NA	D082_28490	Phosphoglucosamine mutase	TU3292	D082_28500
Chr	TU3686	3197769	3195248	-	g	NA	NA	63	74	3	2491	309	2290	26	2085	995	293	4799	2720	1063	-P	4799	1707.1	2.81	1.76	NA	D082_32150, D082_32140, D082_32130	Agmatinase;db_xref=GO:0008783, [NiFe] hydrogenase nickel incorporation protein HypA;db_xref=GO:0006464,GO:0016151, [NiFe] hydrogenase nickel incorporation-associated protein HypB	NA	NA
Chr	TU726	602420	601395	-	ga	NA	601906	35	172	1	2954	812	1799	105	3438	4798	753	2573	3885	245	HL	4798	2136.2	2.25	1.24	NA	D082_06270	Omega amidase (Nit2-like)	TU725, TU727	NA
Chr	TU2590	2232036	2231170	-	ga	NA	NA	54	84	1	1779	1393	1996	210	4792	1053	1925	2538	1813	736	-Fe	4792	1823.5	2.63	1.89	NA	D082_22570	hypothetical protein	TU2588, TU2591	D082_22560, D082_22580
Chr	TU1560	1377666	1377413	-	a	1377646	NA	NA	NA	0	3808	851	2650	105	3402	1287	4771	1599	1338	572	-N	4771	2038.3	2.34	1.25	NA	NA	NA	TU1559, TU1561	D082_13870, D082_13880, D082_13890
Chr	TU1643	1464432	1462914	-	ga	NA	NA	49	33	1	391	542	916	26	1280	702	4771	1669	2202	204	-N	4771	1270.3	3.76	2.17	0.78449	D082_14700	hypothetical protein	TU1642, TU1644	D082_14710
Chr	TU3237	2779271	2780625	+	ga	NA	NA	37	250	1	2029	232	491	0	1719	4769	586	1078	2158	163	HL	4769	1322.5	3.61	2.21	0.981987	D082_27960	Tryptophanyl-tRNA synthetase	TU3235, TU3238	D082_27970, D082_27950
Chr	TU3235	2780399	2777814	-	ga	NA	NA	1285	239	1	4769	155	1080	26	2341	1551	1632	2121	2202	531	15C	4769	1640.8	2.91	2.04	0.60846	D082_27950	Methylthioribose-1-phosphate isomerase	TU3234, TU3236, TU3237	D082_27940, D082_27960
Chr	TU2432	2088793	2091011	+	ga	NA	2090346	18	598	2	1530	1083	1603	79	4755	1317	3390	1704	1597	531	-Fe	4755	1758.9	2.7	1.4	NA	D082_21230, D082_t30	hypothetical protein, tRNA-Val;note=tRNA-Val-TAC	TU2431, TU2433, TU2434	D082_21250, D082_21240
Chr	TU2434	2092849	2090460	-	ga	NA	2092279, 2091215	93	14	1	641	1895	1309	367	1865	1902	4729	1460	1511	1471	-N	4729	1715	2.76	2.49	0.986532	D082_21250	hypothetical protein	TU2432, TU2435, TU2436, TU2437, TU2438, TU2439, TU2440	D082_21230, D082_t30
Chr	TU608	506323	507126	+	ai	506892	506892	NA	NA	0	1886	464	1603	0	4718	1346	1925	3234	1770	532	-Fe	4718	1747.8	2.7	1.46	NA	NA	NA	TU609	NA
Chr	TU674	562899	561095	-	ga	NA	561652	31	553	1	4520	1702	1996	157	4718	3628	3641	3303	4317	1022	-Fe	4718	2900.4	1.63	1.04	NA	D082_05900	4-hydroxy-3-methylbut-2-enyl diphosphate reductase	TU673, TU675	D082_05890
Chr	TU1224	1078126	1079906	+	ga	NA	NA	63	311	1	1566	1934	1603	341	4718	2048	4101	2086	1338	1390	-Fe	4718	2112.5	2.23	1.15	NA	D082_10860	3-isopropylmalate dehydratase large subunit	TU1225	D082_10870
Chr	TU1233	1086938	1087254	+	a	NA	NA	NA	NA	0	4377	3481	2912	472	4718	1960	2093	1600	2504	3515	-Fe	4718	2763.2	1.71	1.08	NA	NA	NA	TU1232	D082_10940, D082_10930
Chr	TU1020	874493	874195	-	a	NA	NA	NA	NA	0	3416	1973	3108	1756	4060	4711	4687	4138	4015	2575	HL	4711	3443.9	1.37	1.01	NA	NA	NA	TU1021	D082_08780
Chr	TU232	197055	194685	-	ga	NA	NA	67	277	2	4698	116	1407	0	2963	4301	1507	1495	2288	245	15C	4698	1902	2.47	1.09	NA	D082_02070, D082_02060	L-lactate permease;db_xref=GO:0015129,GO:0015727, Gamma-glutamyl phosphate reductase;db_xref=GO:0004350	TU231, TU233	D082_02040, D082_02050
Chr	TU2486	2140432	2140330	-	a	NA	NA	NA	NA	0	4698	77	458	26	1097	2311	2051	974	2072	204	15C	4698	1396.8	3.36	2.03	0.407355	NA	NA	TU2485	D082_21770
Chr	TU862	720831	722235	+	ga	NA	NA	21	814	1	819	77	131	26	1244	907	4687	661	1166	41	-N	4687	975.9	4.8	3.77	1	D082_07340	hypothetical protein	TU861, TU863, TU864	D082_07410, D082_07400, D082_07380, D082_07370, D082_07360, D082_07350, D082_07330
Chr	TU1621	1435955	1436055	+	a	NA	NA	NA	NA	0	463	77	33	26	1646	585	4687	174	302	82	-N	4687	807.5	5.8	2.85	0.999995	NA	NA	TU1620	D082_14450, D082_14440
Chr	TU208	174030	173349	-	ga	NA	NA	51	208	1	3416	3752	4678	524	4536	1404	3641	4590	3540	2003	-CO2	4678	3208.4	1.46	1.02	NA	D082_01780	hypothetical protein	TU207	D082_01770
Chr	TU434	352384	353092	+	ga	NA	352934	36	16	1	4662	696	851	52	1353	2428	293	487	1166	245	15C	4662	1223.3	3.81	1.92	NA	D082_03640	hypothetical protein	TU433	D082_03630
Chr	TU2829	2421503	2421702	+	n	NA	NA	NA	NA	0	4057	1586	2061	157	3072	3774	2302	3686	4662	490	exp. P.	4662	2584.7	1.8	1.15	NA	NA	NA	NA	NA
Chr	TU1898	1683543	1683687	+	an	NA	NA	NA	NA	0	1780	4101	2225	838	2049	1580	2846	2886	2072	4659	stat. P.	4659	2503.6	1.86	1.14	NA	NA	NA	TU1897, TU1899	D082_16960
Chr	TU583	485930	487107	+	ga	NA	NA	50	NA	1	1459	116	556	79	3036	1609	4645	556	1209	123	-N	4645	1338.8	3.47	1.53	NA	D082_05140	Methylglyoxal synthase	TU584, TU585, TU586	NA
Chr	TU1070	926656	927310	+	ga	NA	927070	13	54	1	1424	2321	2159	79	3548	2136	4645	2086	1554	245	-N	4645	2019.7	2.3	1.31	NA	D082_09270	Protein of unknown function DUF820	TU1071, TU1072	NA
Chr	TU3247	2786772	2786012	-	a	NA	NA	NA	NA	0	498	0	33	0	0	0	4645	35	345	0	-N	4645	555.6	8.36	9.33	1	NA	NA	TU3246, TU3248	D082_28010, D082_28020
Chr	TU3415	2927110	2925850	-	ga	NA	NA	115	96	1	4128	116	916	52	4645	1843	921	904	2979	163	-Fe	4645	1666.7	2.79	1.13	NA	D082_29510	phosphatidylcholine desaturase	NA	D082_29520
Chr	TU194	160393	160595	+	a	NA	NA	NA	NA	0	1637	309	916	0	2560	3014	1590	1739	4619	245	exp. P.	4619	1662.9	2.78	1.53	NA	NA	NA	TU193	D082_01640
Chr	TU750	621520	620708	-	i	NA	NA	NA	NA	1	3096	1663	1603	105	3767	3862	1841	3199	4619	1594	exp. P.	4619	2534.9	1.82	1.2	NA	D082_06480	Pyrroline-5-carboxylate reductase	NA	NA
Chr	TU2955	2533681	2525501	-	ga	NA	NA	181	74	1	3274	232	1701	0	841	1170	4604	1460	2676	0	-N	4604	1595.8	2.89	1.41	NA	D082_25660	hypothetical protein	TU2956, TU2957, TU2958, TU2959, TU2960, TU2961, TU2962, TU2963	NA
Chr	TU3494	3007973	3004626	-	ga	NA	3006533	45	19	2	3096	1277	98	26	366	234	4604	730	3756	41	-N	4604	1422.8	3.24	1.23	NA	D082_30240, D082_30230	Cyanophycin synthase, hypothetical protein	TU3492, TU3495, TU3496	D082_30220
Chr	TU367	298072	296845	-	ga	NA	297188	142	NA	2	4591	619	1374	183	2048	1873	1841	2504	2158	327	15C	4591	1751.8	2.62	1.83	NA	D082_03100, D082_03090	hypothetical protein, Ribosomal large subunit pseudouridine synthase D	TU365, TU368, TU369	D082_03080, D082_03110, D082_03120
Chr	TU3131	2689723	2687970	-	ga	NA	NA	154	442	1	4591	1238	1669	210	3877	3014	2176	2817	2331	1144	15C	4591	2306.7	1.99	1.18	NA	D082_27190	hypothetical protein	TU3129, TU3132	D082_27180, D082_27200
Chr	TU3	1429	1638	+	n	1431	NA	NA	NA	0	4590	2669	1538	183	2853	3891	545	3060	3885	613	15C	4590	2382.7	1.93	1.18	NA	NA	NA	NA	NA
Chr	TU1340	1169688	1174088	+	ga	NA	1170666, 1173877	115	74	1	0	0	33	0	0	0	0	4590	43	41	-P	4590	470.7	9.75	106.74	1	D082_11730	Alkaline phosphatase	TU1339, TU1341, TU1342, TU1343, TU1344, TU1345	D082_11750, D082_11740, D082_11720
Chr	TU837	689595	690502	+	g	NA	NA	42	50	1	4306	1586	2552	157	4572	3043	3348	4173	2935	1512	-Fe	4572	2818.4	1.62	1.06	NA	D082_07020	RNA methyltransferase, TrmH family	NA	NA
Chr	TU2608	2240232	2239900	-	ga	NA	NA	53	160	1	4377	1315	1440	79	4572	3833	2009	2956	3928	368	-Fe	4572	2487.7	1.84	1.04	NA	D082_22650	hypothetical protein	TU2609	D082_22660
Chr	TU560	464829	464929	+	g	NA	NA	22	NA	1	2740	4565	1865	4166	2304	4272	1339	2538	1899	2207	42C	4565	2789.5	1.64	1.07	NA	D082_04820	hypothetical protein	NA	NA
Chr	TU3642	3148126	3147736	-	g	NA	NA	45	NA	1	2064	193	949	26	2377	4564	753	835	2504	41	HL	4564	1430.6	3.19	1.82	NA	D082_31710	hypothetical protein	NA	NA
Chr	TU1804	1602590	1602205	-	a	NA	NA	NA	NA	0	2456	1702	2159	262	3328	1902	4562	2573	1468	572	-N	4562	2098.4	2.17	1.37	NA	NA	NA	TU1803	NA
Chr	TU2524	2173633	2173697	+	n	NA	NA	NA	NA	0	2064	812	327	0	1171	2282	4562	731	1770	246	-N	4562	1396.5	3.27	2	0.152351	NA	NA	NA	NA
Chr	TU2979	2548367	2547478	-	ga	NA	NA	110	63	1	1459	1006	981	79	3877	1668	4562	1321	1252	327	-N	4562	1653.2	2.76	1.18	NA	D082_25770	Phosphate transport system regulatory protein PhoU	TU2978, TU2980	D082_25780
Chr	TU3608	3110775	3111217	+	a	NA	NA	NA	NA	0	1388	1122	1309	262	2085	1638	4562	2399	1338	1308	-N	4562	1741.1	2.62	1.9	NA	NA	NA	NA	D082_31390
Chr	TU3684	3195247	3191762	-	ga	NA	NA	24	520	3	356	271	98	0	37	88	4562	104	475	41	-N	4562	603.2	7.56	9.6	1	D082_32120, D082_32110, D082_32100	Urea carboxylase-related ABC transporter, periplasmic substrate-binding protein, Urea carboxylase-related ABC transporter, permease protein, Urea carboxylase-related ABC transporter, ATPase protein	TU3683, TU3685	D082_32080, D082_32090
Chr	TU282	239347	240520	+	ga	239348	NA	45	39	2	4556	464	2323	0	3767	3423	3725	3233	3540	368	15C	4556	2539.9	1.79	1.21	NA	D082_02560, D082_02570	Cell division inhibitor, hypothetical protein	TU281, TU283	NA
Chr	TU2973	2545464	2540957	-	ga	NA	2543947, 2541425, 2545304	56	314	3	4555	1663	2192	131	4060	2458	3390	4416	3022	2043	15C	4555	2793	1.63	1.03	NA	D082_25740, D082_25730, D082_25720	Predicted nucleic-acid-binding protein implicated in transcription termination, Translation initiation factor 2;db_xref=GO:0003743,GO:0005525,GO:0006412,GO:0006413, Glutathione S-transferase family protein	TU2972, TU2974, TU2975	D082_25700, D082_25710
Chr	TU3832	3309341	3309584	+	a	NA	NA	NA	NA	0	4199	658	4548	419	3109	1580	2302	3199	3281	1390	-CO2	4548	2468.5	1.84	1.08	NA	NA	NA	TU3831	D082_33300, D082_33290, D082_33280
Chr	TU3178	2725551	2723558	-	ga	NA	NA	25	122	3	3274	1199	1211	52	4536	4447	2637	3477	3065	450	-Fe	4536	2434.8	1.86	1.02	NA	D082_27460, D082_27450, D082_27440	hypothetical protein, hypothetical protein, hypothetical protein	TU3175, TU3179	D082_27410, D082_27420, D082_27430
Chr	TU196	164810	162658	-	ga	NA	164362	146	12	2	3061	155	851	183	1317	4535	921	3651	4144	1103	HL	4535	1992.1	2.28	1.09	NA	D082_01660, D082_01650	UDP-N-acetylmuramoylalanine--D-glutamate ligase;db_xref=GO:0008764, Queuosine Biosynthesis QueE Radical SAM;db_xref=GO:0003824,GO:0005506	TU197	D082_01670
Chr	TU2531	2178317	2181003	+	ga	NA	NA	93	83	1	1210	2244	1112	183	2926	1726	4520	1704	1295	123	-N	4520	1704.3	2.65	1.54	NA	D082_22150	Two-component response regulator	TU2532, TU2533	D082_22160
Chr	TU2882	2475267	2472875	-	ga	NA	NA	32	673	2	4520	193	1930	26	1939	3453	795	661	1122	82	15C	4520	1472.1	3.07	1.31	NA	D082_24980, D082_24970	Adenylosuccinate synthetase;db_xref=GO:0004019, LSU ribosomal protein L25p;db_xref=GO:0003735,GO:0005622,GO:0005840,GO:0006412,GO:0008097	TU2883, TU2884, TU2885, TU2886	D082_24960
Chr	TU944	811878	809185	-	gai	NA	809910	35	58	1	4199	1934	4220	105	4462	4506	3808	3582	4144	777	HL	4506	3173.7	1.42	1.01	NA	D082_08150	Membrane alanine aminopeptidase	TU939	D082_08140
Chr	TU188	155818	156858	+	ga	NA	NA	27	240	1	4164	1702	2519	917	4499	4447	4436	3164	3281	2248	-Fe	4499	3137.7	1.43	1.01	NA	D082_01610	hypothetical protein	TU189, TU190	D082_01630, D082_01620
pSYLC	TU7007	9767	10769	+	a	NA	NA	NA	NA	0	498	4487	1538	1179	1426	1258	1716	1912	1597	1471	42C	4487	1708.2	2.63	2.35	0.990694	NA	NA	TU7008	NA
Chr	TU1875	1665480	1664707	-	gi	NA	NA	128	61	1	4484	193	720	26	2487	4330	1004	1634	2849	123	15C	4484	1785	2.51	1.04	NA	D082_16740	hypothetical protein	NA	NA
pSYLA	TU5021	14801	15389	+	g	NA	NA	411	16	1	4484	1083	1309	131	2121	2107	3934	2225	2504	1349	15C	4484	2124.7	2.11	1.14	NA	D082_40210	hypothetical protein	NA	NA
Chr	TU482	388636	388073	-	a	NA	NA	NA	NA	0	3025	116	654	0	1244	878	4478	1356	1209	450	-N	4478	1341	3.34	1.48	NA	NA	NA	TU481	D082_04060
Chr	TU1764	1564566	1562550	-	g	NA	NA	23	3	2	1139	542	2094	0	2377	1258	4478	1669	1813	41	-N	4478	1541.1	2.91	1.88	NA	D082_15640, D082_15630	Candidate 1: dienelactone hydrolase, Acetate kinase;db_xref=GO:0008776	NA	NA
pSYLB	TU6081	81013	80087	-	ga	NA	NA	27	67	2	961	3288	2356	79	4023	2663	4478	3199	2374	695	-N	4478	2411.6	1.86	1.11	NA	D082_50930, D082_50940	hypothetical protein | HtaR suppressor protein	NA	D082_50920
Chr	TU910	774609	773306	-	g	NA	NA	51	NA	2	4448	232	1243	0	2158	1756	2469	1391	1597	368	15C	4448	1566.2	2.84	1.8	NA	D082_07890, D082_07880	MoxR protein, dTDP-glucose 4,6-dehydratase;db_xref=GO:0008460	NA	NA
Chr	TU930	802873	801912	-	ga	NA	NA	70	124	1	2562	271	785	0	2085	2809	4436	1182	1640	163	-N	4436	1593.3	2.78	1.58	NA	D082_08080	hypothetical protein	TU931, TU932	NA
Chr	TU1215	1072246	1072040	-	g	NA	NA	23	NA	1	2527	658	1832	52	3658	3657	4436	2469	2288	204	-N	4436	2178.1	2.04	1.21	NA	D082_10800	hypothetical protein	NA	NA
Chr	TU1356	1183522	1186138	+	ga	NA	1185469	102	253	3	569	271	327	0	1536	614	4436	1078	518	368	-N	4436	971.7	4.57	2.89	0.999996	D082_11830, D082_11840, D082_11850	Acetylornithine aminotransferase;db_xref=GO:0003992, hypothetical protein, fibrillin	TU1355, TU1357	NA
Chr	TU3708	3215155	3213907	-	ga	NA	NA	52	873	1	1957	812	3304	52	4426	2721	1130	2295	3410	817	-Fe	4426	2092.4	2.12	1.3	NA	D082_32310	hypothetical protein	TU3709, TU3710, TU3711	D082_32300
Chr	TU352	281374	286299	+	ga	NA	284330	31	27	3	2491	193	1603	0	3402	4418	1004	2469	3583	41	HL	4418	1920.4	2.3	1.23	NA	D082_02950, D082_02960, D082_02970	Photosystem II 13 kDa protein Psb28 (PsbW), hypothetical protein, Endoglucanase E-4 precursor (Endo-1,4-beta-glucanase E-4) (Cellulase E-4) (Cellulase E4)	TU353, TU354, TU355, TU356, TU357	D082_02990, D082_02980
Chr	TU820	674419	675797	+	ga	NA	675471	33	233	1	4413	1122	1243	26	3292	2926	1590	313	345	613	15C	4413	1588.3	2.78	1.34	NA	D082_06940	hypothetical protein	TU821	D082_06950
Chr	TU1241	1088902	1088553	-	a	NA	NA	NA	NA	0	4413	271	622	105	1134	1200	628	1147	1209	531	15C	4413	1126	3.92	3.65	1	NA	NA	TU1239	D082_10950
Chr	TU3051	2611491	2611242	-	a	2611489	NA	NA	NA	0	4413	310	752	26	2012	2195	502	1078	2331	41	15C	4413	1366	3.23	1.89	NA	NA	NA	TU3050	D082_26330
Chr	TU3180	2726309	2725672	-	a	NA	NA	NA	NA	0	4413	851	1669	79	3548	2224	3515	2817	2504	695	15C	4413	2231.5	1.98	1.24	NA	NA	NA	TU3181	D082_27470, D082_27480
Chr	TU3810	3287950	3289478	+	ga	NA	NA	134	441	1	4413	309	883	26	2597	3043	2720	1426	2676	286	15C	4413	1837.9	2.4	1.45	NA	D082_33040	hypothetical protein	TU3811, TU3812	D082_33110, D082_33100, D082_33090, D082_33080, D082_33070, D082_33060, D082_33050
pSYLA	TU5030	19398	18398	-	ga	NA	NA	57	286	2	3096	4410	2290	445	2304	3745	1172	1669	2245	981	42C	4410	2235.7	1.97	1.18	NA	D082_40260, D082_40280	hypothetical protein | hypothetical protein	TU5027, TU5031	D082_40270, D082_40250, D082_40290
Chr	TU1186	1048449	1046773	-	ai	1046888, 1048447	1046889	NA	NA	0	2028	812	1472	52	2890	2720	4394	1773	2201	491	-N	4394	1883.3	2.33	1.52	NA	NA	NA	TU1187	NA
Chr	TU1308	1150683	1151191	+	a	NA	NA	NA	NA	0	3523	387	1832	79	3511	1843	4394	2052	1640	736	-N	4394	1999.7	2.2	1.25	NA	NA	NA	TU1307	D082_11570
Chr	TU1873	1664706	1662387	-	ga	NA	NA	27	1195	1	3808	1779	3533	79	3475	4389	1004	1843	2720	204	HL	4389	2283.4	1.92	1.15	NA	D082_16730	Peptide chain release factor 1	TU1874	D082_16720
Chr	TU2657	2283233	2281625	-	ga	NA	2281958	54	112	1	1281	77	131	0	4389	3335	419	104	86	123	-Fe	4389	994.5	4.41	1.32	NA	D082_23070	Pheophorbide a oxygenase	TU2656	D082_23060
Chr	TU2220	1924620	1923236	-	ga	NA	NA	81	299	1	1673	1354	1570	26	3402	2867	2134	4381	2245	1144	-P	4381	2079.6	2.11	1.29	NA	D082_19490	Anthranilate phosphoribosyltransferase	TU2219	D082_19480
Chr	TU1251	1099024	1096084	-	gai	NA	1096917, 1097660, 1097258	937	247	2	4377	232	1374	26	2341	2399	879	1252	1597	327	15C	4377	1480.4	2.96	1.82	NA	D082_11000, D082_10990	Serine acetyltransferase;db_xref=GO:0009001, Carbon dioxide concentrating mechanism protein CcmO	TU1252	NA
Chr	TU1662	1479141	1478965	-	a	NA	NA	NA	NA	0	4377	348	1243	79	1244	2721	628	2573	3065	940	15C	4377	1721.8	2.54	1.43	NA	NA	NA	TU1661	NA
Chr	TU2184	1890204	1892082	+	ga	NA	NA	59	NA	3	4377	4139	3173	2987	4097	4096	2469	1704	3713	3760	15C	4377	3451.5	1.27	1.06	NA	D082_19090, D082_19110, D082_19120	Phosphatidate cytidylyltransferase;db_xref=GO:0004605, hypothetical protein, Cobalamin synthase;db_xref=GO:0008818,GO:0009236	TU2185, TU2186	D082_19100
Chr	TU2276	1967187	1965512	-	ga	NA	1965752	24	27	2	1495	155	589	52	1024	4360	1088	1321	2072	163	HL	4360	1231.9	3.54	2.1	0.908177	D082_19980, D082_19970	Predicted BioA alternative protein, hypothetical protein	TU2277	NA
Chr	TU1	7	658	+	ga	NA	NA	31	NA	1	1210	193	851	26	2121	1200	4352	869	1209	163	-N	4352	1219.4	3.57	2.05	0.452019	D082_00010	Chromosomal replication initiator protein DnaA	TU2	NA
Chr	TU789	652426	650713	-	ga	NA	NA	20	69	2	1352	1199	1996	157	3585	1843	4352	1878	1511	817	-N	4352	1869	2.33	1.21	NA	D082_06730, D082_06720	hypothetical protein, Sensory transduction protein kinase	TU787	D082_06710
Chr	TU1962	1740222	1742368	+	ga	NA	1741789	62	111	1	2527	2282	1898	839	4133	2633	4352	3234	2417	1553	-N	4352	2586.8	1.68	1.05	NA	D082_17480	Glycine oxidase ThiO / Thiazole biosynthesis protein ThiG	TU1963, TU1964	D082_17490
Chr	TU2886	2475116	2475401	+	a	NA	NA	NA	NA	0	1708	1160	1538	341	2597	819	4352	1634	1597	1921	-N	4352	1766.7	2.46	1.68	NA	NA	NA	TU2882, TU2887	D082_25000, D082_24990, D082_24980, D082_24970
Chr	TU3069	2624096	2624776	+	ga	NA	NA	80	268	1	996	2244	4351	1808	1353	380	1214	4207	3756	4087	-CO2	4351	2439.6	1.78	1.03	NA	D082_26490	hypothetical protein	TU3070	D082_26540, D082_26530, D082_26520, D082_26510, D082_26500
Chr	TU646	532345	532610	+	a	NA	NA	NA	NA	0	1317	2514	2159	2123	3219	3453	3306	4346	1770	4005	-P	4346	2821.2	1.54	1.09	NA	NA	NA	TU643	D082_05610
Chr	TU2662	2284558	2284623	+	a	NA	NA	NA	NA	0	1281	2514	2159	2123	3182	3453	3306	4346	1770	4005	-P	4346	2813.9	1.54	1.09	NA	NA	NA	TU2661	D082_23100, D082_23090
Chr	TU2741	2345231	2347730	+	ga	NA	NA	50	533	1	3167	1160	2127	26	3841	4330	2469	3790	3367	1063	HL	4330	2534	1.71	1.13	NA	D082_23790	1-deoxy-D-xylulose 5-phosphate synthase	TU2742	D082_23800
Chr	TU1158	1007471	1005738	-	ga	NA	NA	64	482	1	3274	387	622	52	4316	2984	1004	417	604	450	-Fe	4316	1411	3.06	1.32	NA	D082_10010	Arsenical pump-driving ATPase	TU1156	D082_09950, D082_09970, D082_09980, D082_09990, D082_10000
Chr	TU3735	3228923	3228808	-	a	NA	NA	NA	NA	0	4021	619	2094	52	4316	2428	2804	2156	3324	695	-Fe	4316	2250.9	1.92	1.07	NA	NA	NA	TU3734	D082_32490
Chr	TU1295	1139224	1140996	+	ga	NA	1139871	57	320	2	1424	1044	654	26	2926	1697	4311	2677	1770	368	-N	4311	1689.7	2.55	1.47	NA	D082_11460, D082_11470	hypothetical protein, hypothetical protein	TU1296, TU1297	D082_11480
Chr	TU1683	1495547	1498131	+	ga	NA	1497415, 1497676	33	198	2	3167	193	1407	52	2926	1551	4311	1321	1381	654	-N	4311	1696.3	2.54	1.36	NA	D082_14990, D082_15000	hypothetical protein, hypothetical protein	TU1684, TU1685	D082_15010
Chr	TU3322	2854772	2855804	+	ga	NA	NA	25	111	1	1139	1431	1898	26	1865	878	4311	1704	1554	450	-N	4311	1525.6	2.83	2.27	0.811095	D082_28760	hypothetical protein	TU3321, TU3323	D082_28770
Chr	TU3762	3247118	3247221	+	n	3247121	NA	NA	NA	0	1352	3830	1668	52	3401	673	4310	2434	1468	409	-N	4310	1959.7	2.2	1.13	NA	NA	NA	NA	NA
Chr	TU3305	2841625	2842572	+	ga	NA	NA	38	526	1	4306	2476	2454	681	2012	1083	1256	2330	1943	1349	15C	4306	1989	2.16	1.74	NA	D082_28600	hypothetical protein	TU3304	D082_28620, D082_28610
Chr	TU2382	2055903	2056938	+	ga	NA	NA	26	71	1	2420	503	1701	26	4279	2721	2427	695	1511	286	-Fe	4279	1656.9	2.58	1.57	NA	D082_20840	Glycosyl transferase, family 2	TU2383	D082_20860, D082_20850
Chr	TU1235	1087721	1087912	+	an	NA	NA	NA	NA	0	2242	2824	1832	4271	1390	2458	963	2956	2633	2657	Dark	4271	2422.6	1.76	1.44	NA	NA	NA	TU1232	D082_10940, D082_10930
Chr	TU1771	1570403	1569359	-	ai	1569966	1569967	NA	NA	0	1566	0	1047	157	695	966	4269	730	1123	531	-N	4269	1108.4	3.85	2.73	0.999957	NA	NA	TU1770	NA
Chr	TU3258	2797058	2794242	-	ga	NA	2794458	82	35	2	3061	890	1963	26	4206	4125	4269	3582	3842	490	-N	4269	2645.4	1.61	1.01	NA	D082_28100, D082_28090	hypothetical protein, L-2-hydroxyglutarate oxidase	TU3259	NA
pSYLA	TU5007	7142	6485	-	ga	NA	6845	288	34	1	569	116	98	0	1061	527	4269	695	777	82	-N	4269	819.4	5.21	4.02	1	D082_40120	hypothetical protein	TU5008, TU5009	D082_40130, D082_40140
Chr	TU2905	2491580	2492053	+	a	NA	NA	NA	NA	0	1032	1354	327	79	4243	380	3013	1878	2245	531	-Fe	4243	1508.2	2.81	1.41	NA	NA	NA	TU2897	D082_25290, D082_25280, D082_25270, D082_25260, D082_25250, D082_25240, D082_25230, D082_25220, D082_25210, D082_25200, D082_25190, D082_25180, D082_25170, D082_25160, D082_25150, D082_25140, D082_25130, D082_25120
Chr	TU3225	2767138	2764326	-	ga	NA	2765458	19	380	2	2135	1895	3075	839	4243	2019	4227	2886	2461	1390	-Fe	4243	2517	1.69	1	NA	D082_27900, D082_27890	Creatinine amidohydrolase, IMP cyclohydrolase / Phosphoribosylaminoimidazolecarboxamide formyltransferase;db_xref=GO:0003937,GO:0004643	TU3224	D082_27880
Chr	TU3717	3217286	3217465	+	a	NA	NA	NA	NA	0	2705	1431	2748	52	4243	2575	4059	2260	2202	123	-Fe	4243	2239.8	1.89	1.05	NA	NA	NA	TU3716	D082_32360, D082_32350, D082_32340
Chr	TU3776	3256754	3257037	+	a	NA	NA	NA	NA	0	3772	1470	1570	26	4243	3072	2720	2295	3756	204	-Fe	4243	2312.8	1.83	1.12	NA	NA	NA	TU3775	D082_32700, D082_32690
Chr	TU2833	2425401	2428203	+	ga	NA	NA	2	NA	2	2029	2785	2617	1284	3219	1638	4227	2851	2029	2738	-N	4227	2541.7	1.66	1.31	NA	D082_24510, D082_24520	Phycobilisome core-membrane linker polypeptide, hypothetical protein	TU2834	NA
Chr	TU2868	2464305	2465568	+	ga	NA	NA	30	148	1	285	387	818	367	695	176	4227	695	1381	327	-N	4227	935.8	4.52	3.06	1	D082_24860	6-phosphofructokinase	TU2869, TU2870	D082_24900, D082_24890
Chr	TU1534	1361199	1364297	+	ai	1361201, 1363146	1363146	NA	NA	0	3167	425	1145	78	2780	4213	1842	1043	1986	123	HL	4213	1680.2	2.51	1.33	NA	NA	NA	TU1535, TU1536	NA
Chr	TU2384	2056939	2059216	+	ga	NA	NA	248	347	1	1388	2128	1145	131	2670	1229	3557	4207	1684	736	-P	4207	1887.5	2.23	1.18	NA	D082_20870	hypothetical protein	TU2383, TU2385	D082_20880, D082_20860, D082_20850
Chr	TU2579	2226554	2227388	+	ga	NA	NA	49	39	1	3238	2398	2977	576	4206	1785	1925	2364	3022	736	-Fe	4206	2322.7	1.81	1.3	NA	D082_22530	Beta-phosphoglucomutase	TU2580	D082_22540
Chr	TU892	759753	759323	-	a	759329	NA	NA	NA	0	4200	1509	2258	576	2121	2721	1590	1043	1770	695	15C	4200	1848.3	2.27	1.54	NA	NA	NA	TU890	D082_07730, D082_07740, D082_07750
Chr	TU1153	997177	999081	+	gai	NA	NA	152	99	2	4199	619	1472	26	3036	3189	2930	2156	2331	736	15C	4199	2069.4	2.03	1.32	NA	D082_09900, D082_09910	Archaeal/vacuolar-type H+-ATPase subunit H, rRNA small subunit 7-methylguanosine (m7G) methyltransferase GidB	NA	D082_09920
Chr	TU1881	1668627	1671056	+	ga	NA	NA	17	79	2	4199	1238	2061	314	2670	2136	1297	2851	2115	2043	15C	4199	2092.4	2.01	1.47	NA	D082_16800, D082_16810	Diflavin flavoprotein, CDP-diacylglycerol--glycerol-3-phosphate 3-phosphatidyltransferase;db_xref=GO:0008444	TU1882	D082_16820
Chr	TU1208	1064776	1065723	+	ga	NA	1065229	69	147	1	819	232	425	0	3036	2663	4185	974	2504	0	-N	4185	1483.8	2.82	1.38	NA	D082_10690	Methyltransferase type 12	TU1209	D082_10700
Chr	TU3390	2907816	2907471	-	gi	NA	NA	103	NA	1	1317	967	1996	79	3438	1873	4185	1808	1381	981	-N	4185	1802.5	2.32	1.22	NA	D082_29300	hypothetical protein	NA	NA
Chr	TU5	4265	6514	+	ga	NA	NA	25	NA	3	4164	155	1472	52	2231	4184	419	1565	3453	82	HL	4184	1777.7	2.35	1	NA	D082_00040, D082_00050, D082_00060	Phycoerythrin-like linker protein CpeS, Beta-lactamase class A, Chloride channel protein;db_xref=GO:0005247,GO:0006821,GO:0016020	TU6, TU7	NA
Chr	TU2049	1803969	1806208	+	ga	NA	NA	125	204	1	2634	426	720	52	4170	2809	2009	2295	1727	82	-Fe	4170	1692.4	2.46	1.48	NA	D082_18250	Long-chain-fatty-acid--CoA ligase	TU2048, TU2050, TU2051, TU2052, TU2053, TU2054	D082_18240
Chr	TU3986	3432064	3430452	-	ga	NA	3431156	29	126	2	2598	232	360	79	4170	3979	1800	591	1209	327	-Fe	4170	1534.5	2.72	1.05	NA	D082_34600, D082_34590	Possible alpha/beta hydrolase superfamily, hypothetical protein	TU3985, TU3987	D082_34580
Chr	TU2101	1839136	1838556	-	g	1839134	NA	68	51	1	2029	3945	3075	1441	4060	1376	2470	3373	2590	4169	stat. P.	4169	2852.8	1.46	1.03	NA	D082_18580	Universal stress protein family	NA	NA
Chr	TU1067	925569	925256	-	a	NA	NA	NA	NA	0	4164	193	818	0	1536	2370	628	1460	1554	327	15C	4164	1305	3.19	1.76	NA	NA	NA	TU1068	D082_09240, D082_09250, D082_09260
Chr	TU2028	1790351	1789786	-	ga	NA	NA	468	NA	1	4164	155	654	26	2268	1551	2344	1043	1597	327	15C	4164	1412.9	2.95	1.78	NA	D082_18090	hypothetical protein	TU2029	D082_18100
Chr	TU3572	3078073	3078174	+	a	NA	NA	NA	NA	0	4164	155	1178	26	1024	819	1088	695	777	450	15C	4164	1037.6	4.01	3.53	1	NA	NA	TU3571	D082_31000
Chr	TU167	135867	133661	-	ga	NA	134686	28	NA	4	1032	812	98	0	805	1229	4143	487	2072	0	-N	4143	1067.8	3.88	2	0.355764	D082_01380, D082_01370, D082_01360, D082_01350	Isocitrate dehydrogenase [NADP];db_xref=GO:0004450, hypothetical protein, hypothetical protein, Dihydrofolate reductase;db_xref=GO:0004146	TU166, TU168, TU169	NA
Chr	TU935	807003	804854	-	ga	NA	806557	1	649	1	1566	348	916	52	2231	497	4143	1669	1036	490	-N	4143	1294.8	3.2	1.86	NA	D082_08110	Mg-protoporphyrin IX monomethyl ester oxidative cyclase (anaerobic)	TU936	D082_08100
Chr	TU3380	2902544	2902378	-	a	NA	NA	NA	NA	0	605	464	1047	52	2560	527	4143	695	777	82	-N	4143	1095.2	3.78	1.62	NA	NA	NA	TU3379	D082_29260
Chr	TU621	514739	518438	+	gai	NA	NA	99	NA	4	1388	464	1276	79	4133	1668	2762	1704	1468	613	-Fe	4133	1555.5	2.66	1.5	NA	D082_05400, D082_05410, D082_05420, D082_05430	Ribose-phosphate pyrophosphokinase;db_xref=GO:0004749, hypothetical protein, hypothetical protein, hypothetical protein	TU620, TU622, TU623, TU624	D082_05380
Chr	TU1678	1492811	1492199	-	gai	NA	NA	309	58	1	4128	774	1309	79	1756	1960	1046	2399	1727	1226	15C	4128	1640.4	2.52	1.72	NA	D082_14960	hypothetical protein	TU1679	NA
Chr	TU3768	3249988	3249664	-	a	NA	NA	NA	NA	0	4128	774	1669	0	2231	790	2260	1565	1856	1676	15C	4128	1694.9	2.44	1.83	NA	NA	NA	TU3767	D082_32650
Chr	TU2440	2092597	2093072	+	a	NA	NA	NA	NA	0	1246	77	589	26	1865	1580	4101	835	820	409	-N	4101	1154.8	3.55	2.2	0.799678	NA	NA	TU2434, TU2441	D082_21250
pSYLA	TU5044	32948	33237	+	an	NA	NA	NA	NA	0	996	2746	1472	708	2597	1638	4101	1113	1036	490	-N	4101	1689.7	2.43	1.49	NA	NA	NA	TU5043	NA
pSYLB	TU6063	66100	65860	-	a	NA	NA	NA	NA	0	1174	1818	1767	79	3841	1668	4101	2225	2331	82	-N	4101	1908.6	2.15	1.07	NA	NA	NA	TU5064	D082_50760
Chr	TU1773	1572639	1571460	-	ga	NA	1571605	101	131	1	1566	1586	3402	1022	4097	1843	3222	2956	2158	858	-Fe	4097	2271	1.8	1.2	NA	D082_15710	hypothetical protein	TU1774	NA
Chr	TU2683	2296150	2294637	-	ga	NA	2295351	69	218	1	1601	2863	1505	52	4097	2487	3264	2747	2806	490	-Fe	4097	2191.2	1.87	1.26	NA	D082_23220	2-octaprenyl-6-methoxyphenol hydroxylase	TU2681, TU2684, TU2685	D082_23200, D082_23210
Chr	TU3015	2572111	2572857	+	ga	NA	NA	139	113	1	4093	39	360	52	1134	2224	1297	765	1554	123	15C	4093	1164.1	3.52	1.84	NA	D082_26030	Ribonuclease HI	TU3013, TU3016	D082_26070, D082_26060, D082_26050, D082_26040, D082_26020
Chr	TU2839	2432523	2432366	-	i	2432522	NA	NA	NA	1	1530	1316	4090	131	3292	2311	3599	2260	2374	2412	-CO2	4090	2331.5	1.75	1.14	NA	D082_24560	hypothetical protein	NA	NA
Chr	TU2346	2025616	2027826	+	ga	NA	2027051	50	222	2	1673	348	393	26	2597	4067	837	626	777	245	HL	4067	1158.9	3.51	1.57	NA	D082_20520, D082_20530	Pro-zeta-carotene desaturase, prolycopene producing, Oligoketide cyclase/lipid transport protein	NA	D082_20540
Chr	TU1285	1134127	1132792	-	ga	NA	NA	90	235	1	2420	116	720	26	2816	1229	4059	1113	1943	123	-N	4059	1456.5	2.79	1.44	NA	D082_11380	Alcohol dehydrogenase	TU1286, TU1287, TU1288	NA
Chr	TU292	245410	245096	-	a	NA	NA	NA	NA	0	3523	464	2486	105	2524	1404	3264	4034	3108	409	-P	4034	2132.1	1.89	1.15	NA	NA	NA	TU289	D082_02600
Chr	TU765	633314	633854	+	g	NA	NA	68	NA	1	1103	1083	589	131	4023	556	2427	452	518	1185	-Fe	4023	1206.7	3.33	1.66	NA	D082_06580	Sensory transduction protein kinase	NA	NA
Chr	TU1352	1181600	1180417	-	g	NA	1180973, 1181244	67	19	1	1744	2398	1865	288	4023	1902	4018	2399	2288	1022	-Fe	4023	2194.7	1.83	1	NA	D082_11800	GTP-binding protein Obg	NA	NA
Chr	TU3269	2813058	2813159	+	a	2813059	NA	NA	NA	0	4022	0	883	0	402	322	1883	869	1209	367	15C	4022	995.7	4.04	2.14	0.911319	NA	NA	TU3267	D082_28290, D082_28280, D082_28270, D082_28260, D082_28250, D082_28240, D082_28230, D082_28220
Chr	TU3184	2730822	2728124	-	ai	2730765	2730766	NA	NA	0	2420	309	491	0	3182	2165	4017	244	1080	286	-N	4017	1419.4	2.83	1.26	NA	NA	NA	TU3183, TU3185, TU3186	D082_27490
Chr	TU3327	2858129	2860055	+	ga	NA	NA	20	78	2	3879	1315	1865	52	3511	4008	1465	3790	3108	409	HL	4008	2340.2	1.71	1.03	NA	D082_28790, D082_28800	Aspartyl-tRNA(Asn) amidotransferase subunit B @ Glutamyl-tRNA(Gln) amidotransferase subunit B, Uncharacterized protein	TU3328, TU3329	D082_28810
Chr	TU1699	1511225	1509834	-	ga	NA	1510153	443	109	1	1281	696	1930	419	3987	2458	2093	1147	1511	450	-Fe	3987	1597.2	2.5	1.62	NA	D082_15110	Diaminopimelate epimerase	TU1700	D082_15100, D082_15120
Chr	TU2459	2118287	2118138	-	a	NA	NA	NA	NA	0	3986	696	687	26	2341	1609	2888	1356	1986	204	15C	3986	1577.9	2.53	1.38	NA	NA	NA	TU2455	D082_21500, D082_21510, D082_21520, D082_21530, D082_21550
pSYLA	TU5111	99706	100072	+	a	NA	NA	NA	NA	0	3666	1741	2061	105	3658	3774	3976	3129	3583	531	-N	3976	2622.4	1.52	1.05	NA	NA	NA	TU5112	D082_41080, D082_41090, D082_41100, D082_41110
Chr	TU3404	2916865	2917389	+	a	NA	NA	NA	NA	0	178	309	3959	1022	622	2897	670	1878	1727	1349	-CO2	3959	1461.1	2.71	1.37	NA	NA	NA	TU3403	D082_29400, D082_29390
Chr	TU339	272561	270149	-	ga	NA	272232	31	205	2	427	116	33	0	3950	1551	711	139	259	41	-Fe	3950	722.7	5.47	2.55	0.996232	D082_02870, D082_02860	hypothetical protein, NADH dehydrogenase;db_xref=GO:0003954	TU340	D082_02850
Chr	TU1198	1059046	1057407	-	ga	NA	NA	232	NA	3	2669	580	1538	0	2341	3950	1590	2434	2935	82	HL	3950	1811.9	2.18	1.35	NA	D082_10650, D082_10640, D082_10630	Photosystem II protein Psb27, Ribonuclease III;db_xref=GO:0004525, YbbM seven transmembrane helix protein	TU1199	NA
Chr	TU2140	1860737	1859957	-	a	NA	NA	NA	NA	0	3950	232	1865	0	1463	1317	1800	2052	2072	736	15C	3950	1548.7	2.55	1.91	NA	NA	NA	TU2138	D082_18800
Chr	TU2308	1987008	1987206	+	a	NA	NA	NA	NA	0	1601	503	1538	105	3950	3335	1088	2747	2979	368	-Fe	3950	1821.4	2.17	1.18	NA	NA	NA	TU2304	D082_20150, D082_20140, D082_20130, D082_20120
Chr	TU2575	2225588	2222850	-	ga	NA	2223353	128	55	1	2456	193	949	26	2524	3950	1004	2086	1813	163	HL	3950	1516.4	2.6	1.56	NA	D082_22510	Outer membrane protein/protective antigen OMA87	TU2576, TU2577	NA
Chr	TU3468	2979276	2977467	-	ga	NA	2978448	35	305	1	2313	1160	720	26	3365	3950	1632	1565	1252	327	HL	3950	1631	2.42	1.17	NA	D082_29970	TldD protein, part of TldE/TldD proteolytic complex	TU3467	D082_29960
Chr	TU2072	1820685	1819662	-	gai	NA	NA	75	490	1	961	3946	1799	2227	3621	1200	2344	1600	1166	736	42C	3946	1960	2.01	1.09	NA	D082_18400	TM2 domain containing protein	TU2073	D082_18390
Chr	TU67	56062	58314	+	ga	NA	NA	24	504	1	2598	426	2519	0	2743	3131	3934	2851	1727	531	-N	3934	2046	1.92	1.26	NA	D082_00550	ABC transporter ATP-binding protein	TU66, TU68	D082_00540
Chr	TU849	706460	706513	+	an	706512	NA	NA	NA	0	1851	193	1046	52	1317	995	3934	1287	1684	490	-N	3934	1284.9	3.06	2.13	0.684045	NA	NA	TU850	NA
Chr	TU2997	2560317	2560014	-	a	NA	NA	NA	NA	0	2634	735	720	52	3365	1200	3934	2225	2245	368	-N	3934	1747.8	2.25	1.17	NA	NA	NA	TU2996	D082_25890, D082_25900
Chr	TU3058	2616075	2615945	-	a	NA	NA	NA	NA	0	925	735	556	0	2414	410	3934	1600	1943	123	-N	3934	1264	3.11	1.63	NA	NA	NA	TU3057	NA
Chr	TU3612	3118253	3118343	+	i	3118263	NA	NA	NA	1	961	1586	1014	760	1207	2019	3934	3199	1942	2125	-N	3934	1874.7	2.1	1.23	NA	D082_31460	hypothetical protein	NA	NA
Chr	TU1199	1058099	1058557	+	a	NA	NA	NA	NA	0	2242	1199	2814	655	2634	497	3557	1217	950	3924	stat. P.	3924	1968.9	1.99	1.1	NA	NA	NA	TU1198	D082_10650, D082_10640, D082_10630
Chr	TU844	700757	700289	-	a	NA	NA	NA	NA	0	3915	155	589	0	1975	2458	1172	939	1727	123	15C	3915	1305.3	3	1.59	NA	NA	NA	TU842	D082_07080, D082_07090, D082_07100, D082_07110, D082_07130, D082_07140
Chr	TU104	89750	88383	-	gai	NA	89617	43	NA	4	2847	2282	1734	236	3511	2750	3892	2921	2202	981	-N	3892	2335.6	1.67	1.11	NA	D082_00860, D082_00855, D082_00850, D082_00845	Mannose-6-phosphate isomerase, type II:Cupin region, transposase, hypothetical protein, transposase	TU103	NA
Chr	TU150	120965	122493	+	ga	NA	NA	124	37	1	1210	116	851	0	3475	2428	3892	1147	2633	0	-N	3892	1575.2	2.47	1.12	NA	D082_01250	Cell envelope-associated transcriptional attenuator LytR-CpsA-Psr, subfamily M (as in PMID19099556)	TU151, TU152	D082_01240
Chr	TU686	572026	570981	-	ga	NA	NA	39	50	1	925	116	458	0	3036	1873	3892	487	950	82	-N	3892	1181.9	3.29	1.28	NA	D082_05990	2-methyl-6-phytyl-1,4-benzoquinone methyltransferase / 2-methyl-6-solanyl-1,4-benzoquinone methyltransferase	TU687, TU688	D082_06000
Chr	TU951	816497	816648	+	a	816644	NA	NA	NA	0	2206	1045	1341	26	3365	3336	3892	1217	2289	2084	-N	3892	2080.1	1.87	1.16	NA	NA	NA	TU950	D082_08230
Chr	TU2034	1791392	1793351	+	ga	NA	1792243	65	10	3	2313	155	949	26	1061	380	3892	382	734	368	-N	3892	1026	3.79	1.68	NA	D082_18120, D082_18130, D082_18140	FOG: GGDEF domain, hypothetical protein, hypothetical protein	TU2031, TU2035	NA
Chr	TU3161	2712809	2713078	+	a	2712858	NA	NA	NA	0	463	270	98	0	1170	790	3892	626	734	41	-N	3892	808.4	4.81	3.33	1	NA	NA	TU3159	D082_27350
Chr	TU3722	3221030	3220832	-	a	NA	NA	NA	NA	0	3167	1044	1865	52	3548	1785	3892	1912	2158	817	-N	3892	2024	1.92	1.1	NA	NA	NA	TU3721	D082_32420
Chr	TU904	769505	770882	+	ga	NA	770015	27	19	1	2313	77	949	0	1719	3891	502	1113	3713	163	HL	3891	1444	2.69	1.05	NA	D082_07850	Phosphoglycerate mutase	TU905, TU906	NA
Chr	TU211	174740	175515	+	ga	174742, 174747	175385	30	NA	1	3879	697	884	52	3219	3365	1841	1322	1468	204	15C	3879	1693.1	2.29	1.15	NA	D082_01800	Undecaprenyl-diphosphatase	TU212	NA
Chr	TU3030	2589974	2590219	+	a	NA	NA	NA	NA	0	1815	155	556	0	1317	3862	460	661	1468	204	HL	3862	1049.8	3.68	2.13	0.912457	NA	NA	TU3029	D082_26130, D082_26120
Chr	TU2702	2306860	2308648	+	ga	NA	NA	52	225	3	2100	1277	3861	3223	1792	878	2427	2399	2461	1226	-CO2	3861	2164.4	1.78	1.2	NA	D082_23340, D082_23350, D082_23360	RNA polymerase sigma factor RpoE;db_xref=GO:0003677,GO:0003700,GO:0006352,GO:0016987, hypothetical protein, hypothetical protein	TU2703, TU2704	D082_23390, D082_23380, D082_23370
Chr	TU1484	1287957	1288365	+	a	1287994, 1288114	NA	NA	NA	0	3844	580	753	26	2267	3717	2386	2086	3065	287	15C	3844	1901.1	2.02	1.03	NA	NA	NA	TU1481	D082_13010, D082_13000, D082_12990
Chr	TU1691	1503379	1503293	-	an	1503310	NA	NA	NA	0	3844	310	1472	131	2414	1960	3013	487	1511	572	15C	3844	1571.4	2.45	1.28	NA	NA	NA	TU1690	NA
Chr	TU452	366256	363964	-	ga	NA	366156	56	NA	2	3843	155	589	26	1865	2955	2009	1008	1986	286	15C	3843	1472.2	2.61	1.3	NA	D082_03820, D082_03810	Potassium efflux system KefA protein / Small-conductance mechanosensitive channel, Queuosine Biosynthesis QueC ATPase;db_xref=GO:0005554	TU453	NA
Chr	TU809	665512	665634	+	a	NA	NA	NA	NA	0	3843	696	1080	0	1426	1580	753	869	1511	368	15C	3843	1212.6	3.17	2.43	0.986399	NA	NA	TU807	D082_06850, D082_06840
Chr	TU2526	2177803	2175087	-	ga	NA	NA	39	224	1	3843	193	654	26	2377	3335	1590	1843	2461	204	15C	3843	1652.6	2.33	1.15	NA	D082_22130	hypothetical protein	TU2525, TU2527	D082_22120
Chr	TU2595	2235814	2235240	-	ga	2235811	NA	37	124	1	3665	813	1570	52	3219	3101	1758	2921	3842	573	exp. P.	3842	2151.4	1.79	1.05	NA	D082_22610	Distant similarity with leukotriene C4 synthase (microsomal glutathione S-transferase)	TU2593	D082_22590, D082_22600
Chr	TU280	239263	238578	-	g	NA	NA	40	124	1	1993	1818	1440	157	3841	1756	1841	2677	2417	695	-Fe	3841	1863.5	2.06	1.43	NA	D082_02550	hypothetical protein	NA	NA
Chr	TU43	42583	43146	+	a	NA	NA	NA	NA	0	1388	155	1211	0	1756	1083	3808	869	1252	286	-N	3808	1180.8	3.22	2.17	0.738782	NA	NA	TU42	D082_00360, D082_00350
Chr	TU159	124357	124933	+	ai	NA	NA	NA	NA	0	890	619	262	26	3219	1492	3808	1182	2504	123	-N	3808	1412.5	2.7	1.18	NA	NA	NA	TU158	D082_01280, D082_01265
Chr	TU2252	1946019	1946120	+	a	NA	NA	NA	NA	0	569	890	1472	786	1902	351	3808	556	863	736	-N	3808	1193.3	3.19	2	0.337479	NA	NA	TU2251	D082_19790, D082_19780
Chr	TU3318	2852020	2850573	-	ga	NA	NA	30	14	1	641	232	851	26	2158	380	3808	765	475	245	-N	3808	958.1	3.97	1.76	NA	D082_28720	Glutamate decarboxylase	TU3316	D082_28670, D082_28680, D082_28690, D082_28700, D082_28710
Chr	TU3602	3100472	3101000	+	ga	NA	NA	80	32	1	3808	116	1112	210	988	1638	795	939	1295	123	15C	3808	1102.4	3.45	2.32	0.944307	D082_31250	Zinc uptake regulation protein ZUR	TU3598	D082_31260, D082_31240, D082_31230, D082_31220
Chr	TU4021	3458135	3461184	+	ga	NA	NA	40	346	2	3808	387	1243	26	2451	3394	1130	730	1770	245	15C	3808	1518.4	2.51	1.12	NA	D082_34900, D082_34910	Polyribonucleotide nucleotidyltransferase;db_xref=GO:0004654, Mutator mutT protein (7,8-dihydro-8-oxoguanine-triphosphatase)	TU4022, TU4023, TU4024	D082_34940, D082_34930, D082_34920
Chr	TU1489	1295525	1295473	-	i	1295524	NA	NA	NA	1	3807	155	1046	0	2011	3453	2678	1287	2806	82	15C	3807	1732.5	2.2	1.1	NA	D082_13040	hypothetical protein	NA	NA
Chr	TU3554	3054551	3057134	+	ga	NA	NA	133	494	3	3772	271	851	52	1244	1317	251	1634	1166	327	15C	3772	1088.5	3.47	2.31	0.910311	D082_30730, D082_30740, D082_30750	Clock-associated two-component sensor histidine kinase SasA, hypothetical protein, hypothetical protein	TU3555	D082_30760
Chr	TU2499	2150311	2150818	+	ga	NA	NA	52	303	1	2278	890	2290	1048	3511	819	3767	2469	2029	2003	-N	3767	2110.4	1.78	1.07	NA	D082_21880	hypothetical protein	TU2498	D082_21890
Chr	TU2748	2352669	2352794	+	i	NA	NA	NA	NA	1	641	155	491	26	988	966	3767	800	1295	204	-N	3767	933.3	4.04	2.91	0.999976	D082_23840	ABC transporter component, possibly Mn transport	NA	NA
Chr	TU2820	2416589	2415818	-	ga	NA	NA	47	500	1	1246	542	949	26	3511	2604	3767	2052	2331	204	-N	3767	1723.2	2.19	1.07	NA	D082_24440	hypothetical protein	NA	D082_24430, D082_24450
Chr	TU2974	2543234	2543584	+	a	NA	NA	NA	NA	0	1068	1818	1701	131	3182	614	3767	1843	1425	695	-N	3767	1624.4	2.32	1.18	NA	NA	NA	TU2973	D082_25740, D082_25730, D082_25720
Chr	TU3594	3096090	3094422	-	gai	NA	NA	951	139	1	1388	1044	981	183	2926	1024	3767	1600	1597	327	-N	3767	1483.7	2.54	1.29	NA	D082_31190	Phycoerythrin linker protein CpeS-like	TU3595	NA
Chr	TU1044	897121	897656	+	a	NA	NA	NA	NA	0	3737	116	687	52	1536	3160	2720	1565	2331	817	15C	3737	1672.1	2.23	1.18	NA	NA	NA	TU1043	D082_09000, D082_08990
Chr	TU2837	2432115	2430467	-	gai	2431882	2431883	330	116	1	3737	541	1799	26	2816	2487	3725	2086	3152	367	15C	3737	2073.6	1.8	1	NA	D082_24540	hypothetical protein	TU2835	D082_24530
Chr	TU2866	2463519	2464304	+	ga	NA	NA	25	89	1	1708	77	360	26	1317	1756	3725	904	1468	204	-N	3725	1154.5	3.23	2.12	0.452345	D082_24850	hypothetical protein	TU2867	NA
Chr	TU397	319283	319749	+	ga	319285	NA	36	44	1	3701	270	1047	0	2889	2721	1088	2747	1640	82	15C	3701	1618.5	2.29	1.28	NA	D082_03340	UPF0076 protein	TU398	NA
Chr	TU939	807545	809638	+	ga	NA	NA	46	1304	1	1744	542	1996	52	3694	1609	2846	695	1511	123	-Fe	3694	1481.2	2.49	1.3	NA	D082_08140	3-oxoacyl-[acyl-carrier protein] reductase	TU940, TU941, TU942, TU943, TU944	D082_08150
Chr	TU1795	1591778	1595115	+	ga	NA	1593102, 1594111	138	105	3	2100	967	1832	26	2999	3687	1465	3129	2547	327	HL	3687	1907.9	1.93	1.18	NA	D082_15920, D082_15930, D082_15940	Diaminopimelate decarboxylase;db_xref=GO:0008836, Hypothetical protein YbbP, contains nucleotide-binding domain of DisA bacterial checkpoint controller, Undecaprenyl diphosphate synthase	TU1793, TU1796	D082_15910
Chr	TU3194	2736774	2735457	-	ga	2736772	2736563	66	622	1	2029	735	1112	131	2706	3686	1925	2712	2590	327	HL	3686	1795.3	2.05	1.36	NA	D082_27550	hypothetical protein	TU3192, TU3195	D082_27530, D082_27540
Chr	TU744	615384	614939	-	a	NA	NA	NA	NA	0	2456	580	949	26	2963	2370	3683	1773	2892	286	-N	3683	1797.8	2.05	1.24	NA	NA	NA	TU743	D082_06410
Chr	TU3267	2814114	2807452	-	ga	NA	2809296, 2813164, 2813615, 2808125, 2812901, 2810857, 2810203	22	10	8	2883	464	1211	26	3365	3043	3683	1634	2504	204	-N	3683	1901.7	1.94	1.09	NA	D082_28290, D082_28280, D082_28270, D082_28260, D082_28250, D082_28240, D082_28230, D082_28220	hypothetical protein, hypothetical protein, hypothetical protein, hypothetical protein, hypothetical protein, Ubiquinone biosynthesis monooxygenase UbiB, Protein phosphatase 2C, Recombination inhibitory protein MutS2;db_xref=GO:0003684,GO:0005524,GO:0006298	TU3268, TU3269, TU3270, TU3271	NA
Chr	TU3702	3207798	3208133	+	a	3207843	NA	NA	NA	0	463	1702	1178	105	3328	3277	3683	3234	2504	490	-N	3683	1996.4	1.84	1.11	NA	NA	NA	TU3701	D082_32270, D082_32260
Chr	TU3418	2929621	2928850	-	g	NA	2929193	91	216	1	3666	0	262	0	768	644	1256	661	1381	204	15C	3666	884.2	4.15	2.65	0.99962	D082_29540	Biotin carboxyl carrier protein of acetyl-CoA carboxylase	NA	NA
Chr	TU520	432779	431196	-	ga	NA	NA	70	276	2	1032	1199	1374	236	3658	644	2762	1634	648	654	-Fe	3658	1384.1	2.64	1.32	NA	D082_04350, D082_04330	Putative cytoplasmic protein, hypothetical protein	TU519	D082_04320, D082_04340
Chr	TU1781	1579947	1578473	-	ga	NA	NA	27	NA	2	1601	1509	1799	210	3658	2107	3097	2364	1597	286	-Fe	3658	1822.8	2.01	1.18	NA	D082_15790, D082_15780	Peptidase M20D, amidohydrolase, hypothetical protein	TU1780, TU1782	D082_15760, D082_15770
Chr	TU3077	2631938	2632881	+	ga	NA	NA	64	280	1	2100	116	622	26	3402	3657	1172	1252	1986	82	HL	3657	1441.5	2.54	1.07	NA	D082_26570	hypothetical protein	TU3078	D082_26600, D082_26590, D082_26580
Chr	TU2186	1891898	1891094	-	ga	NA	NA	111	184	1	1566	2708	1767	1965	1573	761	2344	3651	2115	2657	-P	3651	2110.7	1.73	1.35	NA	D082_19100	hypothetical protein	TU2184	D082_19090, D082_19110, D082_19120
Chr	TU471	377472	377751	+	ai	NA	NA	NA	NA	0	1566	1818	1145	26	2926	1551	3641	1773	1986	450	-N	3641	1688.2	2.16	1.24	NA	NA	NA	TU470	NA
Chr	TU737	611286	610796	-	g	NA	NA	80	NA	1	747	426	491	52	2707	1873	3641	487	1166	123	-N	3641	1171.3	3.11	1.35	NA	D082_06350	hypothetical protein	NA	NA
Chr	TU1931	1715633	1715531	-	a	1715631	NA	NA	NA	0	391	39	0	0	183	88	3641	209	475	0	-N	3641	502.6	7.24	7.67	1	NA	NA	TU1930	D082_17230, D082_17240
Chr	TU2074	1821582	1822701	+	ga	NA	NA	52	123	1	569	464	720	0	1865	439	3641	1182	993	409	-N	3641	1028.2	3.54	1.95	NA	D082_18420	hypothetical protein	TU2075	D082_18440, D082_18430
Chr	TU2392	2065269	2065112	-	an	2065113, 2065114	NA	NA	NA	0	640	116	687	0	1792	292	3641	1079	776	164	-N	3641	918.7	3.96	2.03	0.394533	NA	NA	TU2393	D082_20980
Chr	TU3568	3075063	3075418	+	a	3075064	NA	NA	NA	0	2242	232	1537	0	3474	3248	3641	591	1295	205	-N	3641	1646.5	2.21	1.05	NA	NA	NA	TU3566	D082_30980, D082_30960, D082_30950
Chr	TU2788	2387362	2387873	+	a	NA	NA	NA	NA	0	3630	155	916	52	1829	2663	1423	1634	2720	0	15C	3630	1502.2	2.42	1.33	NA	NA	NA	TU2787	D082_24140
Chr	TU3506	3018779	3016619	-	g	3018729	NA	78	88	2	3630	348	785	0	2560	2458	2051	1182	1986	286	15C	3630	1528.6	2.37	1.42	NA	D082_30330, D082_30320	Linoleoyl-CoA desaturase, Branched-chain amino acid transport ATP-binding protein LivG	NA	NA
Chr	TU1774	1571888	1572546	+	a	NA	NA	NA	NA	0	3238	967	1211	79	2487	2399	3013	2817	3626	613	exp. P.	3626	2045	1.77	1.12	NA	NA	NA	TU1773	D082_15710
pSYLC	TU7004	4006	3854	-	a	3997	NA	NA	NA	0	3381	696	2389	26	3365	2662	3097	3617	3540	1022	-P	3617	2379.5	1.52	1.02	NA	NA	NA	TU7001	D082_60020, D082_60020
Chr	TU259	217558	216920	-	a	NA	NA	NA	NA	0	890	464	458	3616	549	702	251	1043	950	1144	Dark	3616	1006.7	3.59	3.16	1	NA	NA	TU258	D082_02330
Chr	TU1517	1337846	1337553	-	a	NA	NA	NA	NA	0	641	541	1047	26	2962	1463	3599	1287	907	163	-N	3599	1263.6	2.85	1.22	NA	NA	NA	TU1518	D082_13540, D082_13550, D082_13560
Chr	TU2444	2097531	2098590	+	i	2098020	2098020	NA	NA	1	1672	348	1145	0	3255	2545	3599	904	1986	41	-N	3599	1549.5	2.32	1.11	NA	D082_21310	Multidrug resistance ABC transporter ATP-binding and permease protein	NA	NA
Chr	TU2775	2377112	2377213	+	a	NA	NA	NA	NA	0	3416	696	687	52	2231	3599	1339	2364	3410	736	HL	3599	1853	1.94	1.05	NA	NA	NA	NA	D082_24030
Chr	TU2830	2421703	2424563	+	g	NA	NA	46	NA	4	534	232	393	0	1975	1053	3599	626	907	123	-N	3599	944.2	3.81	1.82	NA	D082_24470, D082_24480, D082_24490, D082_24500	Mannose-6-phosphate isomerase;db_xref=GO:0004476, Aldo/keto reductase family, Lipoate synthase, Leucyl/phenylalanyl-tRNA--protein transferase;db_xref=GO:0008914	NA	NA
Chr	TU2806	2404588	2404226	-	g	NA	NA	150	NA	1	3594	155	949	0	805	1638	921	1113	1597	123	15C	3594	1089.5	3.3	2.19	0.781931	D082_24320	hypothetical protein	NA	NA
Chr	TU3737	3229830	3229729	-	a	NA	NA	NA	NA	0	3594	503	1374	52	2414	2077	1590	2086	3022	899	15C	3594	1761.1	2.04	1.19	NA	NA	NA	TU3734	D082_32490
Chr	TU1068	925513	926655	+	ga	NA	NA	119	52	2	1637	1277	458	52	2012	3570	2595	2121	2417	572	HL	3570	1671.1	2.14	1.38	NA	D082_09250, D082_09260	Single-stranded DNA-binding protein;db_xref=GO:0003697, hypothetical protein	TU1067, TU1069	NA
Chr	TU3084	2639086	2640760	+	ga	NA	NA	65	129	2	3416	348	654	52	2707	3570	1256	2573	1986	450	HL	3570	1701.2	2.1	1.05	NA	D082_26640, D082_26650	Mg-protoporphyrin O-methyltransferase;db_xref=GO:0046406, 3-methyl-2-oxobutanoate hydroxymethyltransferase;db_xref=GO:0003864	TU3085, TU3086	NA
Chr	TU1930	1715480	1717831	+	ga	NA	1717111, 1716382	23	93	2	3559	348	1178	0	2085	2750	2762	2608	2461	572	15C	3559	1832.3	1.94	1.29	NA	D082_17230, D082_17240	4-alpha-glucanotransferase (amylomaltase);db_xref=GO:0004134, Spore maturation protein A	TU1931, TU1932, TU1933	NA
Chr	TU3973	3424183	3421575	-	ga	NA	3422672, 3423619	322	752	2	3559	116	65	0	2048	1521	251	3060	2590	41	15C	3559	1325.1	2.69	1.16	NA	D082_34490, D082_34480	Glutathione synthetase;db_xref=GO:0004363, hypothetical protein	TU3974	D082_34470, D082_34500
Chr	TU2676	2292771	2292874	+	a	2292774	NA	NA	NA	0	1068	193	655	26	1390	1726	3558	1147	1381	327	-N	3558	1147.1	3.1	2.06	0.301267	NA	NA	TU2674	D082_23160
Chr	TU1390	1208575	1207623	-	ai	NA	NA	NA	NA	0	427	1625	622	26	1792	673	3557	2469	1684	204	-N	3557	1307.9	2.72	1.44	NA	NA	NA	NA	D082_12100
Chr	TU1556	1375676	1376005	+	ga	NA	NA	246	NA	1	1210	2128	1930	52	3146	731	3557	1947	1554	409	-N	3557	1666.4	2.13	1.13	NA	D082_13850	Transcriptional regulator	TU1553	D082_13840, D082_13830, D082_13820
Chr	TU1783	1582397	1580490	-	g	NA	NA	25	NA	2	3523	1625	2159	970	2597	1960	3557	1739	2029	1471	-N	3557	2163	1.64	1.01	NA	D082_15810, D082_15800	Ribosomal RNA large subunit methyltransferase N, Cobalt-precorrin-6y C5-methyltransferase / Cobalt-precorrin-6y C15-methyltransferase [decarboxylating]	NA	NA
Chr	TU2501	2152926	2153122	+	a	NA	NA	NA	NA	0	427	39	294	0	1061	1434	3557	487	1295	204	-N	3557	879.8	4.04	2.48	0.968749	NA	NA	TU2500, TU2502	D082_21900
Chr	TU3273	2815326	2817332	+	ga	2815352	NA	44	191	2	2598	619	916	105	2195	1785	3557	1356	1641	326	-N	3557	1509.8	2.36	1.37	NA	D082_28310, D082_28320	D-alanine--D-alanine ligase;db_xref=GO:0008716, exopolysaccharide synthesis protein ExoD-related protein	TU3274, TU3275	D082_28330
Chr	TU3349	2874417	2874011	-	a	NA	NA	NA	NA	0	2527	503	1047	52	3255	2955	3557	2191	2590	368	-N	3557	1904.5	1.87	1.09	NA	NA	NA	TU3348	D082_28950
pSYLB	TU6021	22220	24003	+	ga	NA	NA	536	111	1	463	193	622	0	1463	849	3557	417	1209	41	-N	3557	881.4	4.04	2.43	0.978365	D082_50210	hypothetical protein	TU5022	NA
Chr	TU2136	1859100	1858370	-	ga	NA	NA	39	266	1	1957	1625	1440	26	3548	2136	2720	2921	2590	777	-Fe	3548	1974	1.8	1.21	NA	D082_18790	hypothetical protein	TU2135	D082_18780
Chr	TU1212	1071067	1068144	-	ga	NA	1070752, 1070150	14	19	3	249	116	785	629	73	117	1758	3547	691	245	-P	3547	821	4.32	2.02	0.699715	D082_10780, D082_10770, D082_10760	Light-independent protochlorophyllide reductase iron-sulfur ATP-binding protein ChlL, hypothetical protein, Light-independent protochlorophyllide reductase subunit N	TU1211, TU1213	D082_10740, D082_10750
Chr	TU1761	1559044	1558839	-	a	NA	NA	NA	NA	0	1673	542	916	26	1792	3540	753	2052	2158	695	HL	3540	1414.7	2.5	1.64	NA	NA	NA	TU1759	D082_15570, D082_15580, D082_15590, D082_15600, D082_15610
Chr	TU3987	3430761	3431317	+	a	NA	NA	NA	NA	0	1103	77	752	0	1756	3540	377	974	1640	245	HL	3540	1046.4	3.38	2.02	0.665304	NA	NA	TU3986	D082_34600, D082_34590
Chr	TU170	136769	136226	-	ga	NA	NA	187	117	1	676	116	3533	26	1975	1463	0	1808	820	899	-CO2	3533	1131.6	3.12	1.79	NA	D082_01390	hypothetical protein	TU169	NA
Chr	TU607	505919	506039	+	ga	NA	NA	69	NA	1	1246	542	589	0	2707	1668	3515	1182	1640	245	-N	3515	1333.4	2.64	1.3	NA	D082_05300	Glucose-1-phosphate thymidylyltransferase	TU605	D082_05290, D082_05280
Chr	TU1079	930193	931064	+	ga	NA	NA	35	321	1	214	387	360	79	1426	556	3515	278	475	123	-N	3515	741.3	4.74	2.46	0.985232	D082_09310	hypothetical protein	TU1080	D082_09330, D082_09320
Chr	TU2612	2242280	2243326	+	ga	NA	NA	70	NA	1	1495	1277	1407	236	2158	1814	3515	800	1511	245	-N	3515	1445.8	2.43	1.63	NA	D082_22680	hypothetical protein	NA	D082_22670
pSYLA	TU5071	59132	58658	-	gai	NA	NA	376	NA	1	285	116	589	26	439	29	3515	695	950	82	-N	3515	672.6	5.23	3.7	1	D082_40670	CRISPR-associated protein Cas1	TU5072	NA
Chr	TU2087	1830929	1832220	+	ai	NA	NA	NA	NA	0	1032	1044	523	157	3475	3511	1883	1600	1943	286	HL	3511	1545.4	2.27	1.01	NA	NA	NA	TU2088	D082_18510
Chr	TU3156	2709503	2710661	+	ga	NA	NA	24	70	1	2883	426	1407	0	3511	2282	2427	1182	1209	327	-Fe	3511	1565.4	2.24	1.22	NA	D082_27330	RecA protein	TU3157	D082_27340
Chr	TU1515	1334891	1335228	+	a	NA	NA	NA	NA	0	3488	39	818	52	2341	2926	1130	1356	2115	736	15C	3488	1500.1	2.33	1.19	NA	NA	NA	TU1514	D082_13520
Chr	TU3548	3049340	3051088	+	ga	NA	3049801	143	94	1	3488	696	1865	26	2634	1873	2469	1634	1813	368	15C	3488	1686.6	2.07	1.32	NA	D082_30680	hypothetical protein	TU3547, TU3549, TU3550	D082_30710, D082_30700, D082_30690
Chr	TU2688	2296256	2297939	+	ga	NA	2297108	12	487	1	3167	116	1374	0	2377	3482	628	1495	1338	327	HL	3482	1430.4	2.43	1.1	NA	D082_23230	hypothetical protein	TU2686, TU2689, TU2690	D082_23260, D082_23250, D082_23240
Chr	TU3374	2896496	2896395	-	a	NA	NA	NA	NA	0	2669	271	589	26	2085	3482	502	2469	3410	327	HL	3482	1583	2.2	1.02	NA	NA	NA	TU3372	D082_29170, D082_29180, D082_29200, D082_29210
Chr	TU507	411597	411053	-	a	NA	NA	NA	NA	0	1174	1895	1603	26	3475	1843	2469	2747	2072	777	-Fe	3475	1808.1	1.92	1.27	NA	NA	NA	TU506	D082_04290, D082_04300
Chr	TU1846	1635714	1635642	-	n	NA	NA	NA	NA	0	712	619	622	131	3475	1404	711	3164	1166	204	-Fe	3475	1220.8	2.85	1.1	NA	NA	NA	NA	NA
Chr	TU3454	2967576	2964196	-	ga	NA	2964699	50	75	2	783	2669	2421	603	3475	1463	2134	2399	1727	1267	-Fe	3475	1894.1	1.83	1.3	NA	D082_29850, D082_29840	hypothetical membrane protein, specific for cyanobacteria, Lead, cadmium, zinc and mercury transporting ATPase; Copper-translocating P-type ATPase;db_xref=GO:0004008	NA	D082_29860
Chr	TU330	264673	267514	+	ga	NA	266362, 265075, 266504	28	77	4	427	232	491	26	1170	585	3474	556	1295	0	-N	3474	825.6	4.21	2.68	0.998914	D082_02790, D082_02800, D082_02810, D082_02820	transcriptional regulator, Histidinol-phosphate aminotransferase;db_xref=GO:0004400, Inositol monophosphatase, hypothetical protein	TU331, TU332, TU333	NA
Chr	TU2493	2145691	2147583	+	gai	NA	NA	201	15	2	1637	426	818	52	1573	702	3474	730	907	409	-N	3474	1072.8	3.24	2.12	0.649863	D082_21840, D082_21850	DnaJ-class molecular chaperone CbpA;db_xref=GO:0006457,GO:0031072,GO:0051082, O-methyltransferase family protein [C1];db_xref=GO:0008171	TU2494	NA
Chr	TU3148	2705101	2705201	+	a	NA	NA	NA	NA	0	1673	387	851	0	2268	1785	3474	800	1295	123	-N	3474	1265.6	2.74	1.53	NA	NA	NA	TU3146	D082_27280
pSYLA	TU5083	73501	73448	-	n	NA	NA	NA	NA	0	320	1779	1145	0	805	176	3474	1947	2763	0	-N	3474	1240.9	2.8	1.26	NA	NA	NA	NA	NA
Chr	TU2012	1776589	1777411	+	a	NA	NA	NA	NA	0	214	1702	3468	26	878	1404	1172	417	1252	163	-CO2	3468	1069.6	3.24	2.04	0.461578	NA	NA	TU2010	D082_17930, D082_17920, D082_17910
Chr	TU1850	1646150	1643924	-	ga	NA	1644326	38	227	1	1068	1586	2323	79	1939	1346	963	2782	3453	123	exp. P.	3453	1566.2	2.2	1.24	NA	D082_16520	Acetyl-coenzyme A synthetase	NA	D082_16510
Chr	TU2007	1773310	1776401	+	ga	1773312	1774885	180	445	3	3096	39	295	0	1060	3453	837	278	562	82	HL	3453	970.2	3.56	1.12	NA	D082_17870, D082_17890, D082_17900	Cyanobacteria-specific RpoD-like sigma factor, type-2 @ Group 2 RNA polymerase sigma factor, hypothetical protein, Sugar/maltose fermentation stimulation protein	TU2008, TU2009, TU2010	D082_17930, D082_17920, D082_17910, D082_17880
Chr	TU1016	868759	869261	+	i	869107	869107	NA	NA	1	3452	387	916	52	2304	1346	3013	1252	1511	327	15C	3452	1456	2.37	1.15	NA	D082_08700	Sugar transport system permease protein	NA	NA
Chr	TU1588	1410691	1410930	+	a	NA	NA	NA	NA	0	1566	3443	1505	943	3402	2253	2427	2225	2374	1553	42C	3443	2169.1	1.59	1.01	NA	NA	NA	TU1586	D082_14210, D082_14200
Chr	TU3673	3179690	3177879	-	ga	NA	NA	93	93	2	1922	3443	2944	629	2926	1404	1758	2399	1986	899	42C	3443	2031	1.7	1.17	NA	D082_31980, D082_31960	hypothetical protein, hypothetical protein	TU3674, TU3675, TU3676	D082_31950, D082_31970
Chr	TU401	321178	322574	+	ga	NA	321469	48	NA	2	819	967	1145	52	3438	2721	2260	2886	2547	654	-Fe	3438	1748.9	1.97	1.19	NA	D082_03360, D082_03370	NADPH-dependent 7-cyano-7-deazaguanine reductase, hypothetical protein	TU400, TU402	NA
Chr	TU2058	1809504	1809372	-	a	NA	NA	NA	NA	0	890	696	1374	52	3438	1375	3055	1217	1597	123	-Fe	3438	1381.7	2.49	1.13	NA	NA	NA	TU2056	D082_18290, D082_18300, D082_18310
Chr	TU2424	2087863	2086123	-	ga	NA	NA	41	50	2	1281	1199	1407	445	3438	1843	2888	695	1425	613	-Fe	3438	1523.4	2.26	1.19	NA	D082_21200, D082_21190	hypothetical protein, tRNA dihydrouridine synthase A;db_xref=GO:0008033,GO:0016491,GO:0050660	TU2425, TU2426	D082_21210
Chr	TU2528	2177907	2177804	-	n	NA	NA	NA	NA	0	1495	928	1243	131	3438	3248	2553	1252	2029	940	-Fe	3438	1725.7	1.99	1.06	NA	NA	NA	NA	NA
Chr	TU2569	2219382	2218783	-	ga	NA	NA	38	42	2	1566	2553	1996	498	3438	2458	2595	1808	2288	817	-Fe	3438	2001.7	1.72	1.32	NA	D082_22470, D082_22460	hypothetical protein, hypothetical protein	NA	D082_22450
Chr	TU3117	2675261	2675611	+	a	NA	NA	NA	NA	0	3167	2863	2617	1520	3438	1287	2093	2364	2892	2452	-Fe	3438	2469.3	1.39	1.09	NA	NA	NA	TU3116	D082_27060, D082_27050
Chr	TU120	98968	99204	+	a	NA	NA	NA	NA	0	1068	1470	1309	79	2707	1258	3432	1252	1727	327	-N	3432	1462.9	2.35	1.27	NA	NA	NA	TU119	D082_01010
Chr	TU455	366727	366482	-	a	NA	NA	NA	NA	0	249	232	393	26	475	1346	3432	835	691	327	-N	3432	800.6	4.29	2.55	0.983077	NA	NA	TU454	D082_03830
Chr	TU1459	1266906	1268950	+	ga	NA	NA	44	108	1	1174	1663	1930	839	2487	2370	3432	1634	1986	1063	-N	3432	1857.8	1.85	1.38	NA	D082_12800	4-hydroxybutyrate coenzyme A transferase	TU1460, TU1461	D082_12820, D082_12810
Chr	TU2697	2305325	2304832	-	a	NA	NA	NA	NA	0	1139	193	1276	0	512	556	3432	591	1036	327	-N	3432	906.2	3.79	2.69	0.996403	NA	NA	TU2696, TU2698	D082_23310, D082_t32
Chr	TU3217	2761214	2760085	-	ga	NA	NA	86	63	1	320	1199	1243	26	2048	849	3432	1113	863	82	-N	3432	1117.5	3.07	1.68	NA	D082_27840	Thioredoxin reductase	TU3218	NA
Chr	TU3467	2976798	2978793	+	ga	NA	NA	48	1048	1	854	967	818	26	2377	819	3432	1321	820	123	-N	3432	1155.7	2.97	1.44	NA	D082_29960	Protein-N(5)-glutamine methyltransferase PrmC, methylates polypeptide chain release factors RF1 and RF2	TU3464, TU3468	D082_29970, D082_29950
Chr	TU1706	1518006	1518978	+	gai	NA	NA	57	178	1	3416	232	1145	0	1609	907	1465	835	1166	204	15C	3416	1097.9	3.11	2.12	0.783828	D082_15170	hypothetical protein	NA	D082_15180
pSYLA	TU5109	98994	99152	+	n	99013, 99015	NA	NA	NA	0	3416	463	1374	157	1463	2926	2134	2190	3108	2248	15C	3416	1947.9	1.75	1.1	NA	NA	NA	NA	NA
Chr	TU2095	1835901	1835386	-	g	NA	NA	46	NA	1	427	503	1505	131	329	146	753	3408	1770	450	-P	3408	942.2	3.62	1.93	NA	D082_18550	Two-component response regulator	NA	NA
Chr	TU2473	2130440	2130093	-	a	NA	NA	NA	NA	0	1993	1586	1538	262	3402	1609	1716	2121	1856	777	-Fe	3402	1686	2.02	1.6	NA	NA	NA	TU2472	D082_21670, D082_21680, D082_21690
Chr	TU3425	2933496	2933816	+	a	NA	NA	NA	NA	0	2562	967	1603	52	3402	1638	1925	2052	1770	1063	-Fe	3402	1703.4	2	1.33	NA	NA	NA	TU3424	D082_29580
Chr	TU526	438082	437055	-	g	NA	NA	38	471	1	3025	116	818	0	2012	1375	3390	835	1511	123	-N	3390	1320.5	2.57	1.12	NA	D082_04420	Adenine phosphoribosyltransferase	NA	NA
Chr	TU2654	2277679	2279107	+	ga	NA	NA	31	183	1	2171	928	589	157	3109	995	3390	800	1468	531	-N	3390	1413.8	2.4	1.09	NA	D082_23040	Group 2 RNA polymerase sigma factor @ Cyanobacteria-specific RpoD-like sigma factor, type-7	TU2652	D082_23050, D082_23030
Chr	TU2724	2326199	2329128	+	ga	NA	NA	20	63	1	1744	155	556	26	1170	878	3390	1356	1468	450	-N	3390	1119.3	3.03	1.94	NA	D082_23580	hypothetical protein	TU2725, TU2726, TU2727	D082_23570
Chr	TU3769	3250869	3250562	-	a	NA	NA	NA	NA	0	2420	812	2061	26	2268	702	3390	1321	1468	245	-N	3390	1471.3	2.3	1.4	NA	NA	NA	TU3767, TU3770	D082_32650, D082_32660, D082_32670, D082_32680
pSYLB	TU6079	78889	79432	+	ai	NA	NA	NA	NA	0	641	193	687	0	988	849	3390	487	1554	123	-N	3390	891.2	3.8	2.18	0.756223	NA	NA	NA	D082_50900
Chr	TU1568	1386784	1385665	-	ga	NA	1386038	21	52	1	3381	155	785	0	2377	2984	2469	2504	2417	204	15C	3381	1727.6	1.96	1.13	NA	D082_13980	Phosphate:acyl-ACP acyltransferase PlsX	TU1569	NA
Chr	TU2488	2140789	2140898	+	a	2140797	NA	NA	NA	0	3381	967	1538	184	2305	2809	2679	2365	2202	818	15C	3381	1924.8	1.76	1.2	NA	NA	NA	TU2487	D082_21780
Chr	TU2512	2161184	2161732	+	a	NA	NA	NA	NA	0	3381	619	818	236	2048	1492	3348	1356	1640	1022	15C	3381	1596	2.12	1.01	NA	NA	NA	TU2511	D082_21960, D082_21950, D082_21940
pSYLB	TU6086	84101	83332	-	ga	NA	NA	91	127	2	3381	1315	1145	26	2524	2428	1465	2330	1856	450	15C	3381	1692	2	1.34	NA	D082_50970, D082_50980	hypothetical protein | hypothetical protein	NA	D082_50960
Chr	TU1202	1059706	1059806	+	a	NA	NA	NA	NA	0	676	1586	2585	3380	2231	644	2051	1495	561	2984	Dark	3380	1819.3	1.86	1.13	NA	NA	NA	TU1200	D082_10660
Chr	TU587	487132	487346	+	i	487171	NA	NA	NA	1	1815	580	883	131	3365	819	3265	1286	1424	286	-Fe	3365	1385.4	2.43	1.03	NA	D082_05140	Methylglyoxal synthase	NA	NA
Chr	TU1399	1215340	1214134	-	ga	NA	NA	64	332	2	1139	309	458	0	1939	1404	3348	835	1079	41	-N	3348	1055.2	3.17	1.73	NA	D082_12190, D082_12180	Glutathione peroxidase family protein, hypothetical protein	TU1397	D082_12170
Chr	TU1707	1520073	1519028	-	i	NA	NA	NA	NA	1	1459	2282	1276	79	2304	1317	3348	1704	2590	817	-N	3348	1717.6	1.95	1.29	NA	D082_15180	hypothetical protein	NA	NA
Chr	TU3050	2610864	2611799	+	ga	NA	NA	19	NA	1	641	1934	556	0	1792	351	3348	522	950	0	-N	3348	1009.4	3.32	1.73	NA	D082_26330	[NiFe] hydrogenase metallocenter assembly protein HypD	TU3051	NA
Chr	TU3384	2907170	2903625	-	ga	NA	NA	93	444	2	1779	1509	1996	131	2780	1492	3348	1530	1295	613	-N	3348	1647.3	2.03	1.2	NA	D082_29290, D082_29280	Subtilisin, Uroporphyrinogen III decarboxylase;db_xref=GO:0004853	TU3382, TU3385, TU3386, TU3387, TU3388	D082_29270
Chr	TU151	121237	121137	-	a	NA	NA	NA	NA	0	3345	155	949	79	1939	2487	2260	2399	1899	572	15C	3345	1608.4	2.08	1.34	NA	NA	NA	TU150	D082_01250
Chr	TU2060	1812146	1812565	+	ga	NA	NA	41	127	1	3345	116	818	26	1683	3014	1088	1391	2417	204	15C	3345	1410.2	2.37	1.11	NA	D082_18320	Twin-arginine translocation protein TatB	TU2061	NA
Chr	TU2207	1912490	1911338	-	ga	NA	NA	147	781	1	3345	348	491	131	1244	380	1800	1426	561	817	15C	3345	1054.3	3.17	1.86	NA	D082_19340	hypothetical protein	TU2202	D082_19300, D082_19310, D082_19320, D082_19330
Chr	TU3595	3094433	3094860	+	a	NA	NA	NA	NA	0	3345	1857	2257	550	3182	2399	2260	2295	2633	1962	15C	3345	2274	1.47	1.05	NA	NA	NA	TU3594	D082_31190
Chr	TU1631	1447253	1446130	-	ga	NA	NA	54	8	1	1530	928	2257	105	1463	3335	335	2121	2763	1022	HL	3335	1585.9	2.1	1.21	NA	D082_14540	Cytosolic Fe-S cluster assembling factor NBP35 / Chromosome (plasmid) partitioning protein ParA	TU1632	D082_14550
Chr	TU1866	1660358	1658923	-	ga	NA	NA	25	70	1	1388	2940	1767	236	3328	1521	1967	2156	2288	368	-Fe	3328	1795.9	1.85	1.13	NA	D082_16690	TldE/PmbA protein, part of proposed TldE/TldD proteolytic complex (PMID 12029038)	TU1865, TU1867, TU1868, TU1869	D082_16680
Chr	TU3997	3440354	3440878	+	ga	NA	NA	25	38	2	1246	3211	2159	210	3328	1434	2971	1808	2202	1267	-Fe	3328	1983.6	1.68	1.04	NA	D082_34710, D082_34720	hypothetical protein, hypothetical protein	TU3998	NA
Chr	TU432	351072	349956	-	ga	NA	NA	20	38	1	2740	309	916	0	2158	3101	628	1391	3324	41	exp. P.	3324	1460.8	2.28	1.07	NA	D082_03620	CobW GTPase involved in cobalt insertion for B12 biosynthesis	TU431	NA
Chr	TU2759	2367044	2369128	+	ga	NA	NA	43	11	1	1993	464	1636	52	1939	3101	586	2191	3324	450	exp. P.	3324	1573.6	2.11	1.07	NA	D082_23950	Protoporphyrin IX Mg-chelatase subunit D	TU2760	D082_23960
Chr	TU347	278507	278679	+	a	NA	NA	NA	NA	0	3310	2128	1243	1074	1353	2516	1381	1947	1770	1962	15C	3310	1868.4	1.77	1.32	NA	NA	NA	TU341	D082_02910, D082_02900, D082_02890, D082_02880
Chr	TU2731	2333992	2332611	-	ga	NA	NA	128	222	1	3310	39	393	0	1280	761	293	591	1079	163	15C	3310	790.9	4.19	2.59	0.999075	D082_23630	Phenylalanyl-tRNA synthetase alpha chain	TU2730	D082_23620, D082_23640
Chr	TU3520	3027581	3028615	+	ga	NA	NA	317	427	1	3310	39	752	26	1390	1960	1256	661	1640	82	15C	3310	1111.6	2.98	1.69	NA	D082_30440	HigA protein (antitoxin to HigB)	TU3519, TU3521, TU3522	D082_30460, D082_30450
Chr	TU114	97095	95258	-	ga	NA	NA	50	64	2	1601	155	785	0	1792	3306	2218	522	2202	41	HL	3306	1262.2	2.62	1.49	NA	D082_00980, D082_00970	hypothetical protein, Lipid-A-disaccharide synthase;db_xref=GO:0008915	TU113, TU115	D082_00960, D082_00990
Chr	TU353	281515	281394	-	a	NA	NA	NA	NA	0	1352	77	589	52	3109	2224	3306	313	691	0	-N	3306	1171.3	2.82	1.06	NA	NA	NA	TU352	D082_02950, D082_02960, D082_02970
Chr	TU741	613104	613771	+	g	NA	NA	54	35	1	2954	542	1898	157	2524	1434	3306	1078	1252	817	-N	3306	1596.2	2.07	1.12	NA	D082_06390	hypothetical protein	NA	NA
Chr	TU1531	1361009	1359249	-	a	NA	NA	NA	NA	0	2278	774	1440	26	2597	1170	3306	1426	1770	123	-N	3306	1491	2.22	1.27	NA	NA	NA	TU1532	D082_13670, D082_13680, D082_13690
Chr	TU1618	1434407	1434507	+	a	NA	NA	NA	NA	0	427	619	556	52	914	234	3306	765	777	245	-N	3306	789.5	4.19	3.62	1	NA	NA	TU1615	D082_14430, D082_14420, D082_14410, D082_14400
Chr	TU2168	1876963	1876574	-	g	NA	NA	9	NA	1	1352	1238	1178	26	1792	614	3306	974	1122	490	-N	3306	1209.2	2.73	1.84	NA	D082_19000	phytol kinase	NA	NA
Chr	TU2223	1925263	1925545	+	a	NA	NA	NA	NA	0	819	116	196	105	951	936	3306	348	1425	123	-N	3306	832.5	3.97	2.32	0.920484	NA	NA	TU2222	D082_19500
Chr	TU3984	3429590	3430194	+	i	NA	NA	NA	NA	1	1032	232	720	0	1244	293	3306	626	691	409	-N	3306	855.3	3.87	2.66	0.998184	D082_34570	hypothetical protein	NA	NA
pSYLC	TU7029	38970	37870	-	ga	38939	NA	32	311	2	1637	1161	1178	78	2012	1727	3306	1147	1338	490	-N	3306	1407.4	2.35	1.64	NA	D082_60460, D082_60470	hypothetical protein | hypothetical protein	TU7030	D082_60450, D082_60480
Chr	TU2941	2515483	2518040	+	ga	NA	2516012, 2516647, 2517671	44	104	2	1673	1199	1538	26	3292	2955	711	1912	1597	327	-Fe	3292	1523	2.16	1.11	NA	D082_25570, D082_25580	Acetyl-coenzyme A carboxyl transferase beta chain;db_xref=GO:0003989, Phosphate regulon sensor protein PhoR (SphS)	TU2942, TU2943, TU2944	NA
Chr	TU3169	2717515	2717623	+	a	NA	NA	NA	NA	0	996	890	1374	52	3292	1492	2678	1530	1986	245	-Fe	3292	1453.5	2.26	1.23	NA	NA	NA	NA	D082_27370
Chr	TU3411	2922838	2922674	-	i	NA	NA	NA	NA	1	961	2089	1047	79	3292	819	2804	1600	950	409	-Fe	3292	1405	2.34	1.17	NA	D082_29470	hypothetical protein	NA	NA
Chr	TU3523	3029182	3029378	+	a	NA	NA	NA	NA	0	1174	1277	1440	52	3292	3248	2051	2434	3108	327	-Fe	3292	1840.3	1.79	1.01	NA	NA	NA	TU3522	D082_30460, D082_30450
Chr	TU86	70965	71873	+	ga	NA	NA	0	57	1	2527	348	1701	0	3036	3160	2930	2643	3281	286	exp. P.	3281	1991.2	1.65	1.04	NA	D082_00690	hypothetical protein	TU87	NA
Chr	TU1908	1693953	1692652	-	ai	1693477	1693478	NA	NA	0	1993	619	588	26	1536	936	3265	731	1597	0	-N	3265	1129.1	2.89	1.64	NA	NA	NA	TU1907	D082_17030
Chr	TU1841	1631496	1632295	+	a	NA	NA	NA	NA	0	356	387	65	0	439	88	3264	313	389	82	-N	3264	538.3	6.06	7.44	1	NA	NA	NA	D082_16360, D082_16350
Chr	TU2966	2535272	2535657	+	a	NA	NA	NA	NA	0	854	2630	1996	26	2304	1229	3264	2295	1597	940	-N	3264	1713.5	1.9	1.24	NA	NA	NA	TU2965	D082_25670
Chr	TU327	262016	262118	+	a	262018	NA	NA	NA	0	2598	735	1505	157	3255	995	1716	1530	1597	735	-Fe	3255	1482.3	2.2	1.25	NA	NA	NA	TU323	D082_02750, D082_02740, D082_02730
Chr	TU1404	1217966	1216574	-	gi	NA	NA	63	NA	2	1566	3249	1014	131	2414	1814	2930	1878	907	613	42C	3249	1651.6	1.97	1.11	NA	D082_12220, D082_12210	Glycerol dehydrogenase;db_xref=GO:0008888, hypothetical protein	NA	NA
Chr	TU2627	2254217	2254289	+	i	2254287	NA	NA	NA	1	0	155	360	3249	0	175	502	70	86	531	Dark	3249	512.8	6.34	6.12	1	D082_22810	hypothetical protein	NA	NA
Chr	TU769	638203	636441	-	g	NA	637045, 636597	22	NA	1	1957	464	1014	0	2451	3248	1172	2608	2849	286	HL	3248	1604.9	2.02	1.14	NA	D082_06600	sulfur deprivation response regulator	NA	NA
Chr	TU1237	1088326	1087990	-	a	NA	NA	NA	NA	0	2989	39	851	105	1829	3248	711	1565	2892	327	HL	3248	1455.6	2.23	1.09	NA	NA	NA	TU1236, TU1238, TU1239	D082_t12, D082_10950
Chr	TU2518	2166982	2167551	+	ga	NA	NA	24	NA	2	2029	426	622	0	2487	3248	837	1321	3194	82	HL	3248	1424.6	2.28	1.02	NA	D082_22020, D082_22030	Glycine cleavage system H protein;db_xref=GO:0005960,GO:0006546, Fibronectin/fibrinogen-binding protein	NA	D082_22010
pSYLA	TU5032	19754	19399	-	an	NA	NA	NA	NA	0	925	1083	1603	236	1463	3248	1716	1600	648	1921	HL	3248	1444.3	2.25	1.69	NA	NA	NA	TU5031	D082_40290
Chr	TU1379	1199545	1199675	+	a	NA	NA	NA	NA	0	3238	116	196	0	768	907	1046	835	561	123	15C	3238	779	4.16	3.1	1	NA	NA	TU1376	D082_12010, D082_12000
Chr	TU2412	2074465	2074339	-	n	NA	NA	NA	NA	0	1708	464	916	183	1500	1053	1130	2121	3238	327	exp. P.	3238	1264	2.56	1.53	NA	NA	NA	NA	NA
Chr	TU3379	2902188	2902965	+	ga	NA	NA	254	23	1	3025	1663	2257	655	3036	3189	1297	2086	3238	1471	exp. P.	3238	2191.7	1.48	1.02	NA	D082_29260	hypothetical protein	TU3378, TU3380, TU3381	D082_29250
Chr	TU3464	2977111	2975131	-	ga	NA	2975277	462	1	1	3238	0	393	0	841	585	377	452	950	41	15C	3238	687.7	4.71	3.41	1	D082_29950	Circadian clock protein KaiC	TU3465, TU3466, TU3467	D082_29960
Chr	TU1730	1539174	1539074	-	a	NA	NA	NA	NA	0	854	0	131	26	695	322	3222	452	604	41	-N	3222	634.7	5.08	3.77	1	NA	NA	TU1729	D082_15370, D082_15380
Chr	TU2200	1908798	1906749	-	gai	NA	1907914	65	413	2	1851	155	556	0	1939	1843	3222	348	1079	41	-N	3222	1103.4	2.92	1.66	NA	D082_19280, D082_19270	hypothetical protein, hypothetical protein	TU2199, TU2201	D082_19260
Chr	TU3041	2599056	2601991	+	ga	NA	2601099	138	NA	3	1246	619	851	341	951	1346	3222	1252	1166	1185	-N	3222	1217.9	2.65	2.39	0.912043	D082_26210, D082_26220, D082_26230	ATP synthase epsilon chain;db_xref=GO:0046933,GO:0046961, Zinc protease, 3-oxoacyl-[acyl-carrier-protein] synthase, KASII;db_xref=GO:0004315	TU3042	NA
Chr	TU3073	2628171	2628229	+	a	NA	NA	NA	NA	0	712	155	294	52	1719	468	3222	591	1209	82	-N	3222	850.4	3.79	1.87	NA	NA	NA	TU3070	D082_26540, D082_26530, D082_26520, D082_26510, D082_26500
Chr	TU2500	2152996	2152154	-	ga	NA	NA	240	153	1	819	309	720	26	3219	2458	1758	1530	1468	531	-Fe	3219	1283.8	2.51	1.31	NA	D082_21900	hypothetical protein	TU2501	NA
pSYLB	TU6028	29140	29527	+	an	29158	NA	NA	NA	0	2598	1044	916	262	3219	2312	2218	2781	2072	1062	-Fe	3219	1848.4	1.74	1.16	NA	NA	NA	TU5026, TU5029	D082_50270, D082_50280
Chr	TU277	234706	236356	+	ga	NA	NA	42	406	1	3096	232	851	26	1756	3218	544	1704	2720	286	HL	3218	1443.3	2.23	1.04	NA	D082_02530	hypothetical protein	TU276, TU278, TU279	D082_02540
Chr	TU2936	2509744	2511424	+	ga	NA	NA	1388	173	1	605	890	1341	79	2085	3218	1088	2156	1640	245	HL	3218	1334.7	2.41	1.49	NA	D082_25520	hypothetical protein	TU2935, TU2937	D082_25530, D082_25510
Chr	TU2807	2404596	2404769	+	n	NA	NA	NA	NA	0	3203	0	654	26	841	1317	335	661	863	0	15C	3203	790	4.05	2.43	0.979304	NA	NA	NA	NA
Chr	TU2614	2246180	2244271	-	ga	2246178	NA	40	295	2	3167	464	916	131	1646	3189	1674	1913	1986	245	HL	3189	1533.1	2.08	1.01	NA	D082_22720, D082_22710	Two-component response regulator, Phycocyanobilin:ferredoxin oxidoreductase PcyA;db_xref=GO:0050620	TU2613	D082_22700
Chr	TU264	225073	224223	-	g	NA	NA	55	7	1	1530	77	2094	52	3182	1873	1423	1217	1943	286	-Fe	3182	1367.7	2.33	1.52	NA	D082_02410	hypothetical protein	NA	NA
Chr	TU764	633221	632637	-	g	NA	NA	35	NA	1	1388	2514	1538	105	3182	1346	2846	2817	1252	1635	-Fe	3182	1862.3	1.71	1.12	NA	D082_06570	Urease accessory protein UreG	NA	NA
Chr	TU1323	1160360	1160411	+	n	NA	NA	NA	NA	0	427	2128	1145	314	3182	1053	963	452	1209	368	-Fe	3182	1124.1	2.83	1.5	NA	NA	NA	NA	NA
Chr	TU1543	1366731	1366603	-	a	NA	NA	NA	NA	0	1424	658	1178	52	3182	2019	3013	1704	2331	82	-Fe	3182	1564.3	2.03	1.06	NA	NA	NA	NA	D082_13720
Chr	TU717	593323	592843	-	a	NA	NA	NA	NA	0	3061	658	1276	105	2670	1083	3181	1565	1511	613	-N	3181	1572.3	2.02	1.04	NA	NA	NA	TU718	NA
Chr	TU873	736516	738665	+	gai	NA	NA	609	NA	1	1068	503	1374	79	2085	849	3181	1008	1684	1185	-N	3181	1301.6	2.44	1.53	NA	D082_07470	Fe-S oxidoreductase	TU872	NA
Chr	TU1397	1212197	1214579	+	ga	NA	NA	95	197	1	569	464	33	0	37	59	3181	104	1425	41	-N	3181	591.3	5.38	2.23	0.829214	D082_12170	diguanylate cyclase/phosphodiesterase (GGDEF & EAL domains) with PAS/PAC sensor(s)	TU1398, TU1399	D082_12190, D082_12180, D082_12160
Chr	TU3176	2721450	2721077	-	a	NA	NA	NA	NA	0	1601	812	2257	708	1683	907	3181	1321	1209	1308	-N	3181	1498.7	2.12	1.41	NA	NA	NA	TU3175	D082_27410, D082_27420, D082_27430
Chr	TU3406	2919376	2918939	-	a	NA	NA	NA	NA	0	1352	0	785	0	1536	1170	3181	591	993	286	-N	3181	989.4	3.22	2.07	0.514991	NA	NA	TU3407	D082_29420, D082_29430
Chr	TU3827	3303528	3304601	+	ga	NA	NA	125	164	2	427	155	327	26	219	1317	3181	348	561	204	-N	3181	676.5	4.7	2.42	0.927344	D082_33210, D082_33220	Possible RuBisCo chaperonin RbcX, Ribulose bisphosphate carboxylase small chain;db_xref=GO:0016984	NA	D082_33230
Chr	TU51	46659	47401	+	ga	NA	46821	156	NA	2	3167	1006	1014	262	2597	1785	2469	2364	1684	450	15C	3167	1679.8	1.89	1.22	NA	D082_00430, D082_00440	hypothetical protein, hypothetical protein	TU52	D082_00450, D082_00420
Chr	TU2202	1908894	1912516	+	ga	NA	1910122	56	421	4	2420	193	1309	52	2048	3160	1883	2191	1899	123	HL	3160	1527.8	2.07	1.31	NA	D082_19300, D082_19310, D082_19320, D082_19330	NAD(P)H-quinone oxidoreductase chain H, hypothetical protein, hypothetical protein, Hydrolase alpha/beta fold family	TU2203, TU2204, TU2205, TU2206, TU2207, TU2208	D082_19370, D082_19350, D082_19340
Chr	TU3503	3014117	3014016	-	a	NA	NA	NA	NA	0	2313	658	654	52	2487	2838	3013	1878	3151	204	exp. P.	3151	1724.8	1.83	1.05	NA	NA	NA	TU3500	D082_30290, D082_30300
Chr	TU348	278759	279264	+	a	NA	NA	NA	NA	0	2776	1663	2585	655	3146	1287	1507	2330	1468	2248	-Fe	3146	1966.5	1.6	1.13	NA	NA	NA	NA	D082_02920
Chr	TU721	598638	600993	+	ga	NA	NA	71	204	2	2811	193	785	0	3146	2663	2260	1391	2202	82	-Fe	3146	1553.3	2.03	1.12	NA	D082_06230, D082_06240	hypothetical protein, D-alanyl-D-alanine carboxypeptidase;db_xref=GO:0009002	TU719, TU722, TU723, TU724	D082_06260, D082_06250, D082_06220, D082_06210, D082_06200
Chr	TU3738	3229964	3230497	+	ga	NA	NA	25	311	1	320	1315	1243	2673	3146	936	586	209	1899	1430	-Fe	3146	1375.7	2.29	1.18	NA	D082_32500	hypothetical protein	TU3739	D082_32510
pSYLA	TU5100	94635	95454	+	g	NA	NA	0	NA	2	2384	2282	1276	79	3146	2428	2762	2191	1338	572	-Fe	3146	1845.8	1.7	1.14	NA	D082_40990, D082_41000	hypothetical protein | Von Willebrand factor type A domain / COG2110, Macro domain, possibly ADP-ribose binding module	NA	NA
Chr	TU685	570980	570283	-	ga	NA	NA	75	290	1	1851	116	393	26	1573	966	3139	556	863	368	-N	3139	985.1	3.19	1.7	NA	D082_05980	Urease beta subunit	TU684	D082_05970
Chr	TU1433	1244567	1241836	-	ga	NA	NA	67	646	1	1495	1857	1799	210	2634	995	3139	2399	1036	1308	-N	3139	1687.2	1.86	1.19	NA	D082_12550	Type IV fimbrial assembly, ATPase PilB	TU1430, TU1434, TU1435, TU1436	D082_12520, D082_12530, D082_12540
Chr	TU1729	1538229	1539661	+	ga	NA	1539055	75	NA	2	463	232	687	0	1426	644	3139	348	561	82	-N	3139	758.2	4.14	2.2	0.772247	D082_15370, D082_15380	Cysteine desulfurase;db_xref=GO:0031071, Competence protein F, phosphoribosyltransferase domain	TU1730	NA
Chr	TU2586	2230759	2230824	+	an	2230761	NA	NA	NA	0	1317	39	360	26	659	907	3139	556	734	41	-N	3139	777.8	4.04	2.38	0.966694	NA	NA	TU2583	D082_22550
Chr	TU2600	2236689	2236844	+	ga	NA	NA	33	NA	1	1352	387	818	26	1829	1785	3139	1356	1252	41	-N	3139	1198.5	2.62	1.72	NA	D082_22630	possible ligand gated channel (GIC family)	TU2599, TU2601	NA
pSYLA	TU5103	97955	98386	+	ga	NA	NA	120	147	1	783	39	818	26	951	263	3139	661	1079	0	-N	3139	775.9	4.05	2.91	0.999916	D082_41050	hypothetical protein	TU5104	D082_41060, D082_41040
Chr	TU659	542927	543028	+	a	NA	NA	NA	NA	0	3132	658	1047	131	2304	2224	1841	2538	2115	368	15C	3132	1635.8	1.91	1.23	NA	NA	NA	TU658	D082_05780, D082_05770, D082_05760, D082_05750, D082_05740, D082_05730
Chr	TU1591	1411373	1414429	+	ga	NA	NA	19	83	1	3132	232	1538	26	1829	2224	2051	1773	993	736	15C	3132	1453.4	2.15	1.41	NA	D082_14220	DNA polymerase I	TU1592, TU1593, TU1594, TU1595	NA
Chr	TU461	371823	372201	+	ga	NA	NA	23	NA	1	1922	503	1014	79	2524	3131	1381	1634	2892	82	HL	3131	1516.2	2.07	1.08	NA	D082_03900	Prephenate dehydratase	TU460	NA
Chr	TU3361	2884611	2883631	-	ga	NA	NA	26	373	1	1495	0	622	0	988	3131	167	313	1122	41	HL	3131	787.9	3.97	2.09	0.848261	D082_29020	Deoxycytidine triphosphate deaminase	TU3360	D082_29010
Chr	TU1078	928852	929085	+	a	NA	NA	NA	NA	0	2313	426	720	26	3109	1434	2971	1947	2590	82	-Fe	3109	1561.8	1.99	1.05	NA	NA	NA	TU1077	D082_09300
Chr	TU2348	2029033	2036441	+	ga	NA	2031970, 2030948, 2036225, 2033122, 2036340	30	73	6	1281	1277	1996	79	3109	1785	1758	2747	1856	450	-Fe	3109	1633.8	1.9	1.13	NA	D082_20560, D082_20570, D082_20575, D082_20580, D082_20590, D082_20600	Aldo-keto reductase family 1 member B10, Fructose-bisphosphate aldolase class I;db_xref=GO:0004332, hypothetical protein, hypothetical protein, diguanylate cyclase/phosphodiesterase (GGDEF & EAL domains) with PAS/PAC sensor(s);db_xref=GO:0005554, Two-component hybrid sensor and regulator	TU2349, TU2350, TU2351, TU2352, TU2353, TU2354	NA
Chr	TU2615	2246587	2246181	-	an	NA	NA	NA	NA	0	996	271	3108	79	1170	322	1214	1982	1684	3065	-CO2	3108	1389.1	2.24	1.01	NA	NA	NA	TU2616	NA
Chr	TU2515	2164401	2163560	-	a	NA	NA	NA	NA	0	320	2476	1538	2123	549	673	670	661	1036	3106	stat. P.	3106	1315.2	2.36	1.25	NA	NA	NA	TU2513, TU2516	D082_21970, D082_21980, D082_21990, D082_22000
Chr	TU725	601202	601684	+	a	NA	NA	NA	NA	0	712	580	1407	0	1646	3101	251	2399	1597	41	HL	3101	1173.4	2.64	1.29	NA	NA	NA	TU724, TU726	D082_06270, D082_06260, D082_06250
Chr	TU173	137494	138079	+	ai	137512	NA	NA	NA	0	1530	1316	556	26	1024	380	3097	730	2374	368	-N	3097	1140.1	2.72	1.3	NA	NA	NA	NA	D082_01420
Chr	TU774	643326	643114	-	a	643324	NA	NA	NA	0	463	465	752	0	1207	878	3097	834	1079	41	-N	3097	881.6	3.51	2.57	0.992703	NA	NA	NA	D082_06650
Chr	TU1328	1163899	1164329	+	ga	NA	NA	67	229	1	996	116	262	0	988	380	3097	243	604	123	-N	3097	680.9	4.55	3.11	0.999999	D082_11650	hypothetical protein	TU1327, TU1329	D082_11670, D082_11660, D082_11640
Chr	TU2433	2090309	2089711	-	ga	NA	NA	66	NA	1	2883	309	752	26	1573	1375	3097	1391	1511	531	-N	3097	1344.8	2.3	1.07	NA	D082_21240	hypothetical protein	TU2432	D082_21230, D082_t30
Chr	TU3873	3336547	3336317	-	a	NA	NA	NA	NA	0	2527	77	785	79	1719	849	3097	1078	1381	450	-N	3097	1204.2	2.57	1.23	NA	NA	NA	TU3872	D082_33550, D082_33560, D082_33570
pSYLB	TU6039	39804	41117	+	ga	NA	NA	109	22	2	356	696	1669	26	1134	205	3097	1530	2461	490	-N	3097	1166.4	2.66	1.26	NA	D082_50440, D082_50450	hypothetical protein | Transcriptional regulator, DeoR family	TU5040	NA
pSYLB	TU6064	66016	66228	+	ai	66017, 66127	66127	NA	NA	0	3097	194	982	26	1976	2896	2260	1530	2590	205	15C	3097	1575.6	1.97	1.07	NA	NA	NA	TU5063	D082_50770, NA
Chr	TU554	458826	458685	-	an	NA	NA	NA	NA	0	321	232	458	0	768	410	3096	486	259	163	-N	3096	619.3	5	4.03	1	NA	NA	TU555	D082_04760, D082_04770
Chr	TU3088	2641922	2642023	+	a	NA	NA	NA	NA	0	1174	1354	1636	183	2195	2136	2051	3095	2547	899	-P	3095	1727	1.79	1.22	NA	NA	NA	NA	D082_26680
Chr	TU2217	1919993	1921137	+	ga	NA	NA	38	NA	3	1673	658	1374	26	3072	1346	2637	1460	1986	82	-Fe	3072	1431.4	2.15	1.16	NA	D082_19450, D082_19460, D082_19470	hypothetical protein, hypothetical protein, Cobalamin biosynthesis protein CbiG / Cobalt-precorrin-3b C17-methyltransferase;db_xref=GO:0008152,GO:0008168,GO:0009236	TU2218	NA
Chr	TU2686	2296430	2296151	-	a	NA	NA	NA	NA	0	1353	890	1767	314	3072	2048	3013	1391	1684	327	-Fe	3072	1585.9	1.94	1.02	NA	NA	NA	TU2687, TU2688	D082_23230
Chr	TU1294	1139169	1139223	+	n	NA	NA	NA	NA	0	3061	503	1145	26	1683	1697	1590	1634	1252	286	15C	3061	1287.7	2.38	1.8	NA	NA	NA	NA	NA
Chr	TU2402	2068655	2068957	+	a	NA	NA	NA	NA	0	3061	193	1145	79	1353	1609	460	2677	2288	613	15C	3061	1347.8	2.27	1.14	NA	NA	NA	TU2400	D082_21010, D082_21000
Chr	TU3319	2854411	2852021	-	ga	NA	NA	79	3	3	1886	348	1309	0	2963	2516	2093	3060	2504	450	-P	3060	1712.9	1.79	1.03	NA	D082_28750, D082_28740, D082_28730	hypothetical protein, Urease accessory protein UreD;db_xref=GO:0006807,GO:0016151, 5-aminopentanamidase;db_xref=GO:0047588	TU3320	NA
Chr	TU1590	1411183	1411372	+	n	NA	NA	NA	NA	0	783	3056	1472	236	1573	878	1967	2399	1511	858	42C	3056	1473.3	2.07	1.27	NA	NA	NA	NA	NA
Chr	TU131	107667	107567	-	a	NA	NA	NA	NA	0	1673	1238	1996	550	2597	1609	3055	2399	1943	1962	-N	3055	1902.2	1.61	1.18	NA	NA	NA	TU130	D082_01120, D082_01130, D082_01140
Chr	TU531	441187	441288	+	a	NA	NA	NA	NA	0	534	464	164	0	402	88	3055	174	648	0	-N	3055	552.9	5.53	4.71	1	NA	NA	TU530	D082_04460
Chr	TU681	566020	564723	-	ga	NA	565421	46	466	1	285	116	229	0	1646	849	3055	417	561	0	-N	3055	715.8	4.27	1.86	NA	D082_05930	gliding motility protein GldF	TU679	D082_05910, D082_05920
Chr	TU869	732833	734433	+	g	NA	NA	38	NA	1	1317	39	851	26	2377	644	3055	522	777	0	-N	3055	960.8	3.18	1.29	NA	D082_07430	hypothetical protein	NA	NA
Chr	TU1168	1019810	1020149	+	g	NA	NA	52	NA	1	36	0	360	0	219	29	3055	382	561	0	-N	3055	464.2	6.58	5.45	1	D082_10230	hypothetical protein	NA	NA
Chr	TU3259	2795396	2795790	+	a	NA	NA	NA	NA	0	463	1625	1080	367	1865	702	3055	974	993	1308	-N	3055	1243.2	2.46	1.64	NA	NA	NA	TU3258	D082_28100, D082_28090
Chr	TU3690	3198375	3199762	+	gai	NA	NA	303	53	2	1246	1895	1570	52	2963	1083	3055	1773	1684	1103	-N	3055	1642.4	1.86	1.03	NA	D082_32180, D082_32190	hypothetical protein, hypothetical protein	TU3691	NA
Chr	TU3942	3392473	3391451	-	a	NA	NA	NA	NA	0	1424	193	491	0	1426	790	3055	869	950	163	-N	3055	936.1	3.26	2.14	0.652585	NA	NA	TU3941, TU3943	D082_34160, D082_34170, D082_34180, D082_34190
Chr	TU3635	3138130	3142189	+	ga	3138131	NA	57	4	1	3025	425	1276	26	1646	1960	1339	2051	2374	82	15C	3025	1420.4	2.13	1.27	NA	D082_31650	Protoporphyrin IX Mg-chelatase subunit H	TU3633, TU3636	NA
Chr	TU1661	1478812	1482248	+	ai	1479160	1479160	NA	NA	0	1388	2437	1930	1022	2670	2078	1298	1947	3022	981	exp. P.	3022	1877.3	1.61	1.13	NA	NA	NA	TU1660, TU1662, TU1663	NA
Chr	TU117	97201	98744	+	ga	NA	NA	35	276	1	925	116	327	0	1244	3014	335	209	820	123	HL	3014	711.3	4.24	2.42	0.992367	D082_01000	bifunctional sterol desaturase/short chain dehydrogenase	TU118, TU119	D082_01010
Chr	TU2845	2436084	2435925	-	ai	2436083	NA	NA	NA	0	1068	116	589	26	1024	849	3013	417	562	163	-N	3013	782.7	3.85	2.82	0.999865	NA	NA	TU2844	D082_24610
Chr	TU2939	2513849	2515482	+	ga	NA	2514842	107	81	1	178	774	65	52	110	59	3013	139	604	41	-N	3013	503.5	5.98	3.89	1	D082_25560	Protein containing domains DUF404, DUF407	TU2940	NA
Chr	TU69	58315	60111	+	ga	NA	NA	34	2	2	1744	1238	1701	314	2634	2019	1423	2990	1468	1390	-P	2990	1692.1	1.77	1.14	NA	D082_00560, D082_00570	hypothetical protein, hypothetical protein	TU68	NA
Chr	TU2361	2040655	2040925	+	a	NA	NA	NA	NA	0	2989	464	1505	210	2012	907	2427	1113	1770	1471	15C	2989	1486.8	2.01	1.23	NA	NA	NA	TU2357	D082_20640, D082_20630
Chr	TU2655	2280127	2280226	+	n	NA	NA	NA	NA	0	2989	0	65	0	622	936	0	70	173	41	15C	2989	489.6	6.1	3.19	0.999999	NA	NA	NA	NA
Chr	TU1740	1544994	1545460	+	a	NA	NA	NA	NA	0	1957	503	949	26	1756	2984	1800	1426	1597	1063	HL	2984	1406.1	2.12	1.52	NA	NA	NA	TU1739	D082_15450, D082_15440
Chr	TU2029	1789903	1790358	+	ga	NA	NA	44	91	1	1032	193	818	0	1244	2984	586	695	1511	41	HL	2984	910.4	3.28	1.97	NA	D082_18100	soluble [2Fe-2S] ferredoxin	TU2028	D082_18090
Chr	TU3943	3392440	3394064	+	ga	NA	NA	23	NA	1	2278	39	687	0	1865	2984	963	800	1856	41	HL	2984	1151.3	2.59	1.31	NA	D082_34190	Oligopeptide-binding protein oppA	TU3942, TU3944, TU3945	D082_34200, D082_t42
Chr	TU372	299237	299102	-	a	NA	NA	NA	NA	0	1993	1199	981	445	1902	995	2971	1426	1511	777	-N	2971	1420	2.09	1.49	NA	NA	NA	TU369	D082_03110, D082_03120
Chr	TU2904	2491278	2491407	+	a	NA	NA	NA	NA	0	819	116	556	0	2707	702	2971	1565	1943	0	-N	2971	1137.9	2.61	1.1	NA	NA	NA	TU2897	D082_25290, D082_25280, D082_25270, D082_25260, D082_25250, D082_25240, D082_25230, D082_25220, D082_25210, D082_25200, D082_25190, D082_25180, D082_25170, D082_25160, D082_25150, D082_25140, D082_25130, D082_25120
pSYLA	TU5073	59244	61109	+	g	NA	NA	64	NA	1	107	155	622	0	366	0	2971	1217	950	0	-N	2971	638.8	4.65	2.44	0.93533	D082_40690	CRISPR-associated RAMP Cmr2	NA	NA
Chr	TU603	501342	502591	+	g	NA	NA	32	NA	1	1744	426	2028	0	2963	790	2846	939	1122	327	-Fe	2963	1318.5	2.25	1.04	NA	D082_05250	tRNA:m(5)U-54 MTase gid	NA	NA
Chr	TU2297	1982306	1979957	-	ga	NA	NA	10	NA	2	1566	2011	1963	314	2195	1024	2385	2956	1943	899	-P	2956	1725.6	1.71	1.24	NA	D082_20090, D082_20080	hypothetical protein, Apolipoprotein N-acyltransferase	TU2296, TU2298, TU2299	NA
Chr	TU3205	2751675	2750356	-	ga	NA	NA	61	371	1	2776	1083	1178	236	2341	2955	1967	2225	2547	450	HL	2955	1775.8	1.66	1.06	NA	D082_27710	Indole-3-glycerol phosphate synthase	NA	D082_27700
Chr	TU2640	2263986	2264113	+	a	NA	NA	NA	NA	0	2954	77	491	105	988	1083	42	452	777	327	15C	2954	729.6	4.05	2.73	0.999343	NA	NA	TU2639	D082_22930, D082_22920, D082_22910, D082_22900
Chr	TU1476	1279719	1279605	-	a	NA	NA	NA	NA	0	2705	348	949	26	1829	1990	1339	1565	2935	41	exp. P.	2935	1372.7	2.14	1.09	NA	NA	NA	TU1471	D082_12880, D082_12890, D082_12900, D082_12910, D082_12950, D082_12960
Chr	TU3465	2975576	2975687	+	a	2975586	NA	NA	NA	0	2171	1432	1440	26	2487	2516	1674	2330	2935	736	exp. P.	2935	1774.7	1.65	1.17	NA	NA	NA	TU3464	D082_29950
Chr	TU110	93758	92440	-	ga	NA	NA	38	50	3	1139	464	458	131	2853	1375	2930	1565	1338	245	-N	2930	1249.8	2.34	1.03	NA	D082_00920, D082_00910, D082_00900	NADH dehydrogenase subunit NdhL, hypothetical protein, metal-binding, possibly nucleic acid-binding protein	TU109	NA
Chr	TU661	548015	548295	+	a	NA	NA	NA	NA	0	1281	735	1603	52	2597	1170	2930	1773	2029	368	-N	2930	1453.8	2.02	1.13	NA	NA	NA	TU658	D082_05780, D082_05770, D082_05760, D082_05750, D082_05740, D082_05730
Chr	TU2502	2153191	2152997	-	ai	NA	NA	NA	NA	0	2918	696	1505	0	2926	1609	2930	1078	1943	123	-N	2930	1572.8	1.86	1	NA	NA	NA	TU2501	NA
Chr	TU443	360507	357888	-	ga	NA	358267, 360299	25	45	3	1459	542	1767	26	2926	1024	1883	1600	1252	327	-Fe	2926	1280.6	2.28	1.55	NA	D082_03770, D082_03760, D082_03750	Isopropylmalate/homocitrate/citramalate synthases, Ferric iron ABC transporter, permease protein;db_xref=GO:0005215,GO:0006810,GO:0016020, Low molecular weight protein tyrosine phosphatase;db_xref=GO:0004725	TU442, TU444, TU445, TU446	D082_03740
Chr	TU569	474124	476935	+	ga	NA	NA	29	NA	6	1388	116	131	0	73	2926	167	70	1079	0	HL	2926	595	4.92	2.11	0.844989	D082_04920, D082_04930, D082_04950, D082_04960, D082_04970, D082_04980	hypothetical protein, hypothetical protein, hypothetical protein, hypothetical protein, hypothetical protein, hypothetical protein	NA	D082_04940
Chr	TU1992	1762891	1763139	+	a	NA	NA	NA	NA	0	1779	39	1898	26	2926	1229	2009	452	1209	163	-Fe	2926	1173	2.49	1.46	NA	NA	NA	TU1989	D082_17740
Chr	TU474	381326	382189	+	ga	NA	NA	47	10	1	2918	812	1145	26	2158	1668	795	1600	2158	368	15C	2918	1364.8	2.14	1.35	NA	D082_04000	Histidinol-phosphatase [alternative form]	TU473, TU475	D082_04020, D082_04010, D082_03990
Chr	TU785	648779	649065	+	ga	NA	NA	17	57	1	2918	658	1145	105	1902	1960	1214	2295	2072	327	15C	2918	1459.6	2	1.27	NA	D082_06690	hypothetical protein	TU784	D082_06680
Chr	TU2504	2153425	2153612	+	a	NA	NA	NA	NA	0	2918	348	1080	0	1792	1843	837	1426	1425	163	15C	2918	1183.2	2.47	1.58	NA	NA	NA	TU2503	D082_21910
Chr	TU3710	3214951	3215038	+	a	3214952	NA	NA	NA	0	2918	1199	654	367	914	2663	293	1599	1900	735	15C	2918	1324.2	2.2	1.1	NA	NA	NA	TU3708	D082_32310
Chr	TU3824	3300427	3301877	+	ga	NA	NA	45	161	1	2918	580	1341	0	1609	2224	1465	1495	820	204	15C	2918	1265.6	2.31	1.31	NA	D082_33190	Tail-specific protease	TU3825	NA
Chr	TU538	447096	446354	-	ga	NA	NA	49	46	1	1459	928	1472	105	2012	2897	711	2747	2676	613	HL	2897	1562	1.85	1.05	NA	D082_04560	Phosphoribosyl-AMP cyclohydrolase / Phosphoribosyl-ATP pyrophosphatase	NA	D082_04570
Chr	TU2014	1780857	1779112	-	g	NA	NA	26	34	2	2278	193	949	26	2048	2897	1716	835	1597	163	HL	2897	1270.2	2.28	1.27	NA	D082_17950, D082_17940	Chorismate synthase;db_xref=GO:0004107, hypothetical protein	NA	NA
Chr	TU2334	2012790	2012398	-	a	NA	NA	NA	NA	0	2064	193	262	157	1280	2897	126	1356	2849	695	HL	2897	1187.9	2.44	1.02	NA	NA	NA	TU2332	D082_20380, D082_20390
Chr	TU2650	2276349	2276863	+	a	NA	NA	NA	NA	0	1103	1702	1472	734	1024	2897	1548	1147	1899	2861	HL	2897	1638.7	1.77	1.01	NA	NA	NA	TU2651	D082_23020, D082_23010
Chr	TU3001	2561395	2562162	+	a	NA	NA	NA	NA	0	1851	1973	1538	236	2670	2370	753	2851	2892	1308	exp. P.	2892	1844.2	1.57	1.01	NA	NA	NA	TU2999	D082_25920, D082_25910
Chr	TU1107	953259	955339	+	ga	NA	954920	71	15	1	2811	426	1112	26	2890	2780	1130	2469	2461	409	-Fe	2890	1651.4	1.75	1.03	NA	D082_09510	sensory transduction histidine kinase	TU1104, TU1108	NA
Chr	TU77	64673	65477	+	a	NA	NA	NA	NA	0	2100	348	589	26	695	439	2888	313	777	163	-N	2888	833.8	3.46	1.38	NA	NA	NA	TU75	D082_00630, D082_00620, D082_00610, D082_00600
Chr	TU868	732210	732418	+	a	NA	NA	NA	NA	0	1139	232	1014	0	1573	819	2888	730	691	41	-N	2888	912.7	3.16	1.84	NA	NA	NA	TU867	D082_07420
Chr	TU2238	1936688	1936197	-	ai	1936685	NA	NA	NA	0	2314	1044	1570	104	2304	1609	2888	1495	2676	450	-N	2888	1645.4	1.76	1.08	NA	NA	NA	TU2237	D082_19620
Chr	TU3383	2903073	2902982	-	an	NA	NA	NA	NA	0	142	348	33	0	0	0	2888	0	216	0	-N	2888	362.7	7.96	8.3	1	NA	NA	TU3382	D082_29270
Chr	TU178	140963	140792	-	a	NA	NA	NA	NA	0	2883	735	2094	210	1792	1580	1548	1426	2504	1676	15C	2883	1644.8	1.75	1.15	NA	NA	NA	TU177	D082_01450, D082_01460
Chr	TU1362	1188622	1187425	-	ai	NA	NA	NA	NA	0	2883	193	360	0	1280	2136	628	1843	1252	204	15C	2883	1077.9	2.67	1.35	NA	NA	NA	TU1361	NA
Chr	TU1567	1385664	1384324	-	ga	NA	NA	41	307	1	2883	116	818	0	1536	2282	586	1252	1813	163	15C	2883	1144.9	2.52	1.26	NA	D082_13970	3-oxoacyl-[acyl-carrier-protein] synthase, KASIII	TU1566	D082_13960
Chr	TU2989	2556872	2554709	-	ga	NA	2555572	36	185	2	2883	348	1145	26	2816	2282	2385	2017	2115	490	15C	2883	1650.7	1.75	1.02	NA	D082_25850, D082_25840	Chromosome (plasmid) partitioning protein ParA, ATP-DEPENDENT PROTEASE SUBUNIT	TU2987, TU2990	D082_25830
Chr	TU3213	2756645	2759218	+	ga	NA	2758443, 2757826, 2757998	23	541	2	2883	193	785	0	2158	2867	544	1287	1899	82	15C	2883	1269.8	2.27	1.01	NA	D082_27790, D082_27800	N-acetylglucosamine-1-phosphate uridyltransferase / Glucosamine-1-phosphate N-acetyltransferase;db_xref=GO:0003977,GO:0019134, ATP phosphoribosyltransferase;db_xref=GO:0003879	TU3214, TU3215	D082_27820, D082_27810
Chr	TU3631	3137107	3137349	+	a	NA	NA	NA	NA	0	2883	232	622	26	1390	2224	711	1252	1943	123	15C	2883	1140.6	2.53	1.3	NA	NA	NA	TU3629	D082_31640
Chr	TU3801	3283559	3282377	-	ga	NA	3283045	278	95	1	2883	1160	1047	262	1573	1287	1339	1182	1036	531	15C	2883	1230	2.34	1.83	NA	D082_32980	Cell division protein FtsQ	TU3802, TU3803	D082_32970, D082_32990, D082_33000
Chr	TU852	710841	708518	-	ga	NA	NA	76	84	2	1779	232	1243	26	2487	2867	167	1530	2072	368	HL	2867	1277.1	2.24	1.15	NA	D082_07240, D082_07220	GTP cyclohydrolase I type 1;db_xref=GO:0003934, Molybdopterin binding motif, CinA N-terminal domain / C-terminal domain of CinA type S	TU851	D082_07200, D082_07210, D082_07230
Chr	TU3157	2711929	2710458	-	ga	NA	2711137	47	150	1	1673	1779	2421	1205	1902	1141	963	2052	1943	2861	stat. P.	2861	1794	1.59	1.18	NA	D082_27340	cAMP protein kinase regulatory chain	TU3156, TU3158	D082_27330
Chr	TU92	77258	76938	-	a	76939	NA	NA	NA	0	2776	851	1145	52	2853	1814	1256	1843	2374	408	-Fe	2853	1537.2	1.86	1.03	NA	NA	NA	TU93	D082_00750, D082_00760
Chr	TU265	225280	225074	-	g	NA	NA	13	8	1	1032	426	1276	0	2853	907	1674	765	950	82	-Fe	2853	996.5	2.86	1.7	NA	D082_02420	hypothetical protein	NA	NA
Chr	TU38	36809	37103	+	a	NA	NA	NA	NA	0	1459	387	1440	26	1390	1902	1883	1912	2849	940	exp. P.	2849	1418.8	2.01	1.49	NA	NA	NA	TU34	D082_00320, D082_00310, D082_00300, D082_00290
Chr	TU2170	1877917	1881717	+	ga	NA	1878657	21	62	2	2206	928	1374	105	2524	2663	1548	2121	2849	654	exp. P.	2849	1697.2	1.68	1.07	NA	D082_19020, D082_19030	hypothetical protein, contains S4-like RNA binding domain, tRNA nucleotidyltransferase, A-adding	TU2171, TU2172	D082_19040
Chr	TU311	252878	254555	+	ga	NA	NA	61	189	1	2847	0	851	0	1683	2048	2762	1147	1770	286	15C	2847	1339.4	2.13	1.03	NA	D082_02670	hypothetical protein	TU312	D082_02680
Chr	TU1849	1643679	1640780	-	g	NA	NA	155	NA	2	2847	193	1636	236	2451	1141	1423	1217	1338	490	15C	2847	1297.2	2.19	1.16	NA	D082_16500, D082_16490	hypothetical protein, hypothetical protein	NA	NA
Chr	TU2130	1856134	1857600	+	ga	NA	NA	43	257	1	2847	116	1603	26	2341	1785	2344	2191	2633	123	15C	2847	1600.9	1.78	1.08	NA	D082_18750	Mannose-1-phosphate guanylyltransferase	TU2131, TU2132, TU2133	D082_18760
Chr	TU2545	2189713	2189813	+	a	NA	NA	NA	NA	0	2847	0	164	0	585	527	293	452	432	123	15C	2847	542.3	5.25	4.87	1	NA	NA	TU2544	D082_22300, D082_22290, D082_22280
Chr	TU2765	2370993	2371579	+	ai	NA	NA	NA	NA	0	2847	0	458	26	768	878	628	730	1036	41	15C	2847	741.2	3.84	2.75	0.999481	NA	NA	TU2766	D082_23980
Chr	TU2843	2434904	2435539	+	g	NA	NA	100	8	1	2847	193	1112	0	1939	1229	1172	1426	2072	245	15C	2847	1223.5	2.33	1.37	NA	D082_24600	photosystem I assembly related protein Ycf37	NA	NA
Chr	TU3535	3037490	3040898	+	ga	NA	3040200	121	225	3	2847	1238	851	79	1902	1785	2218	2017	1381	163	15C	2847	1448.1	1.97	1.28	NA	D082_30560, D082_30570, D082_30580	Circadian clock protein KaiA, Circadian oscillation regulator KaiB, Circadian clock protein KaiC	TU3536	NA
Chr	TU122	101657	100818	-	ga	NA	NA	27	297	1	890	193	818	26	2121	878	2846	765	777	123	-N	2846	943.7	3.02	1.34	NA	D082_01030	hypothetical protein	TU121	D082_01020, D082_01040, D082_01050
Chr	TU941	808507	808145	-	a	NA	NA	NA	NA	0	676	77	589	0	914	468	2846	382	345	41	-N	2846	633.8	4.49	3.11	0.99999	NA	NA	TU939	D082_08140
Chr	TU1506	1326777	1326373	-	a	1326776	NA	NA	NA	0	463	155	948	0	1207	877	2846	591	907	409	-N	2846	840.3	3.39	2.36	0.928428	NA	NA	NA	D082_13390, D082_13400
Chr	TU2035	1793369	1792467	-	a	NA	NA	NA	NA	0	2313	542	687	26	2195	556	2846	1008	1338	286	-N	2846	1179.7	2.41	1.23	NA	NA	NA	TU2034	D082_18120, D082_18130, D082_18140
Chr	TU1146	991572	990152	-	ga	NA	NA	89	38	2	2029	232	981	0	2597	2838	2009	1008	2547	82	HL	2838	1432.3	1.98	1.09	NA	D082_09850, D082_09840	AbrB family transciptional regulator, Succinate dehydrogenase iron-sulfur protein;db_xref=GO:0000104	TU1143	D082_09830
Chr	TU1080	931428	930749	-	ga	NA	931327	88	NA	2	285	1586	1440	52	2816	439	1758	626	1511	654	-Fe	2816	1116.7	2.52	1.6	NA	D082_09330, D082_09320	hypothetical protein, hypothetical protein	TU1079, TU1081	D082_09310, D082_09340
Chr	TU1428	1239469	1238663	-	ga	NA	NA	33	45	1	676	387	916	603	2816	1200	879	2225	1425	1022	-Fe	2816	1214.9	2.32	1.27	NA	D082_12480	1-acyl-sn-glycerol-3-phosphate acyltransferase	TU1427	NA
Chr	TU918	784406	784486	+	n	NA	NA	NA	NA	0	2811	271	981	0	1902	1902	1381	1182	2245	204	15C	2811	1287.9	2.18	1.25	NA	NA	NA	NA	NA
Chr	TU1912	1695466	1695394	-	a	NA	NA	NA	NA	0	2811	232	491	26	841	849	377	626	1122	245	15C	2811	762	3.69	2.51	0.991466	NA	NA	TU1910	D082_17050
Chr	TU2364	2041859	2042235	+	a	NA	NA	NA	NA	0	2811	193	458	52	1353	1638	1256	904	1252	654	15C	2811	1057.1	2.66	1.72	NA	NA	NA	TU2363	D082_20680, D082_20670
Chr	TU3110	2668789	2669601	+	ga	NA	NA	28	NA	1	2811	193	393	26	1097	1960	502	556	1468	82	15C	2811	908.8	3.09	1.43	NA	D082_26990	Dolichol-phosphate mannosyltransferase	TU3111	NA
Chr	TU3618	3128718	3125456	-	ga	NA	NA	20	123	1	2811	387	556	26	1317	1317	2302	1008	1684	409	15C	2811	1181.7	2.38	1.22	NA	D082_31550	Helicase, SNF2/RAD54 family	TU3617, TU3619, TU3620	D082_31540
Chr	TU3668	3175147	3175046	-	a	NA	NA	NA	NA	0	2811	155	883	0	1865	1463	2302	591	1511	82	15C	2811	1166.3	2.41	1.22	NA	NA	NA	TU3666	D082_31920, D082_31930
Chr	TU3829	3306575	3306936	+	a	NA	NA	NA	NA	0	1957	309	393	0	2048	2136	711	1113	2806	286	exp. P.	2806	1175.9	2.39	1.31	NA	NA	NA	TU3830	D082_33270, D082_33260
Chr	TU1942	1723068	1725010	+	ga	NA	NA	95	121	3	747	1160	785	52	2121	2311	2804	904	2504	286	-N	2804	1367.4	2.05	1.12	NA	D082_17300, D082_17310, D082_17320	FOG: TPR repeat, hypothetical protein, hypothetical protein	TU1938, TU1943, TU1944	D082_17360, D082_17350, D082_17340, D082_17330, D082_17290
Chr	TU1980	1756003	1757064	+	ga	NA	NA	17	NA	1	1139	155	981	26	1426	1024	2804	904	1554	163	-N	2804	1017.6	2.76	1.8	NA	D082_17640	hypothetical protein	TU1981, TU1982	NA
Chr	TU2019	1783987	1784089	+	a	NA	NA	NA	NA	0	1708	77	589	26	1500	878	2804	800	1425	327	-N	2804	1013.4	2.77	1.64	NA	NA	NA	TU2015	D082_t20, D082_18020, D082_18010, D082_18000, D082_17980, D082_17970, D082_17960
Chr	TU2343	2025539	2023361	-	ga	NA	NA	34	NA	2	2598	580	851	105	2524	2048	2804	1147	1813	245	-N	2804	1471.5	1.91	1.08	NA	D082_20510, D082_20500	ZINC PROTEASE, Cobalt-precorrin-8x methylmutase;db_xref=GO:0016993	TU2341, TU2344, TU2345	D082_20480, D082_20490
Chr	TU3239	2782429	2781159	-	ga	NA	NA	108	NA	1	0	0	33	0	2780	117	0	0	43	0	-Fe	2780	297.3	9.35	23.76	1	D082_27980	Ankyrin	TU3240	D082_27990
Chr	TU3528	3032204	3032819	+	ga	NA	NA	200	158	1	569	309	1080	26	2780	1083	293	1669	561	163	-Fe	2780	853.3	3.26	1.67	NA	D082_30520	hypothetical protein	NA	D082_30510
Chr	TU618	511579	513981	+	gai	512493, 512494	512494, 513168	1155	90	1	2776	0	556	26	841	2282	419	661	562	204	15C	2776	832.7	3.33	1.22	NA	D082_05370	S-adenosylmethionine:tRNA ribosyltransferase-isomerase	TU619, TU620	D082_05380
Chr	TU631	521971	522072	+	a	NA	NA	NA	NA	0	2776	348	1112	314	988	2019	209	939	1770	817	15C	2776	1129.2	2.46	1.37	NA	NA	NA	TU629	D082_05480, D082_05470
Chr	TU1245	1093700	1093429	-	a	NA	NA	NA	NA	0	2776	39	229	0	658	1053	209	626	1079	82	15C	2776	675.1	4.11	2.57	0.995274	NA	NA	TU1244	D082_10980
Chr	TU3706	3213329	3213767	+	g	NA	NA	3	NA	1	2776	155	491	0	1500	1200	1172	730	993	0	15C	2776	901.7	3.08	1.85	NA	D082_32300	Sodium/glutamate symport protein	NA	NA
Chr	TU4046	3477336	3478765	+	ga	NA	NA	325	143	2	2776	116	491	26	1244	1551	711	800	1338	163	15C	2776	921.6	3.01	1.79	NA	D082_35090, D082_35100	hypothetical protein, hypothetical protein	TU4044, TU4047	D082_35110, D082_35085, D082_35080, D082_35070
Chr	TU811	667020	667130	+	a	NA	NA	NA	NA	0	2634	619	2552	52	2341	1697	1841	2573	2763	2003	exp. P.	2763	1907.5	1.45	1.05	NA	NA	NA	TU810	D082_06880, D082_06870, D082_06860
Chr	TU1047	899265	899449	+	a	NA	NA	NA	NA	0	427	77	33	26	732	585	2762	209	518	0	-N	2762	536.9	5.14	3.77	1	NA	NA	TU1046	D082_09060, D082_09050, D082_09040, D082_09030, D082_09020, D082_09010
Chr	TU1628	1443117	1440370	-	ga	1443107	NA	56	42	3	2206	116	1112	157	1829	263	2762	939	820	940	-N	2762	1114.4	2.48	1.25	NA	D082_14520, D082_14510, D082_14490	hypothetical protein, hypothetical protein, hypothetical protein	TU1627, TU1629	D082_14500
Chr	TU2596	2235865	2236418	+	ga	2235899	NA	89	162	1	1104	232	458	0	1243	995	2762	626	777	123	-N	2762	832	3.32	2.22	0.788509	D082_22620	Urease gamma subunit	TU2597	NA
Chr	TU2915	2498709	2499607	+	ai	2499041	2499041	NA	NA	0	2598	580	1701	105	1536	2575	2762	2434	2072	1389	-N	2762	1775.2	1.56	1.06	NA	NA	NA	TU2916	NA
Chr	TU3300	2836346	2835554	-	a	NA	NA	NA	NA	0	747	503	458	0	1170	351	2762	869	777	82	-N	2762	771.9	3.58	2.36	0.928621	NA	NA	TU3299, TU3301, TU3302	D082_28550, D082_28560, D082_28570, D082_28580, D082_28590
Chr	TU665	554982	553540	-	ai	554239	554240	NA	NA	0	2527	967	1537	26	2450	2751	1967	1843	2634	368	HL	2751	1707	1.61	1.04	NA	NA	NA	NA	D082_05820
Chr	TU2918	2499608	2500228	+	ga	NA	NA	49	122	1	1459	39	916	0	1939	2750	586	1808	2676	327	HL	2750	1250	2.2	1.03	NA	D082_25410	hypothetical protein	TU2917	NA
Chr	TU3912	3368923	3367168	-	ga	NA	3368525	199	84	1	2278	39	164	26	1317	2750	1507	1634	1684	409	HL	2750	1180.8	2.33	1.21	NA	D082_33910	Polymyxin resistance protein ArnT, undecaprenyl phosphate-alpha-L-Ara4N transferase	TU3908, TU3913, TU3914	D082_33900
Chr	TU3182	2727417	2727208	-	a	NA	NA	NA	NA	0	1530	2746	1407	393	2304	1317	1590	1704	1252	1757	42C	2746	1600	1.72	1.19	NA	NA	NA	TU3181	D082_27470, D082_27480
Chr	TU588	487347	488631	+	g	NA	NA	172	81	1	1566	77	393	0	2743	556	2344	278	820	450	-Fe	2743	922.7	2.97	1.17	NA	D082_05150	Sirohydrochlorin cobaltochelatase	NA	NA
Chr	TU3809	3287578	3287949	+	n	NA	NA	NA	NA	0	1103	851	1178	0	2743	1814	2176	1530	1943	204	-Fe	2743	1354.2	2.03	1.26	NA	NA	NA	NA	NA
Chr	TU468	376548	376415	-	an	NA	NA	NA	NA	0	2740	39	393	0	1975	2633	2134	869	1943	41	15C	2740	1276.7	2.15	1.04	NA	NA	NA	TU467	NA
Chr	TU495	403316	403773	+	ga	NA	NA	394	NA	1	2740	77	491	0	1646	849	1925	939	1727	82	15C	2740	1047.6	2.62	1.42	NA	D082_04210	hypothetical protein	TU493	D082_04200, D082_04190, D082_04180
Chr	TU2514	2162933	2162801	-	a	NA	NA	NA	NA	0	2740	77	752	26	1536	878	251	869	1338	123	15C	2740	859	3.19	1.78	NA	NA	NA	TU2513	D082_21970
Chr	TU903	768643	766188	-	ga	NA	767668	55	231	2	996	116	589	0	1573	644	2720	209	389	163	-N	2720	739.9	3.68	1.73	NA	D082_07820, D082_07810	Probable Co/Zn/Cd efflux system membrane fusion protein;db_xref=GO:0008565,GO:0009306,GO:0016020, ADP-ribose pyrophosphatase;db_xref=GO:0047631	TU902	D082_07800
Chr	TU1124	969861	969707	-	a	NA	NA	NA	NA	0	1601	309	294	0	585	468	2720	1147	907	327	-N	2720	835.8	3.25	1.7	NA	NA	NA	NA	D082_09630
Chr	TU2203	1909408	1908979	-	a	NA	NA	NA	NA	0	1530	155	720	52	2231	644	2720	695	1122	204	-N	2720	1007.3	2.7	1.22	NA	NA	NA	TU2202	D082_19300, D082_19310, D082_19320, D082_19330
Chr	TU3240	2781942	2782482	+	ga	NA	NA	391	36	1	1103	39	65	0	1061	88	2720	313	432	41	-N	2720	586.2	4.64	2.47	0.980879	D082_27990	hypothetical protein	TU3239	D082_27980
Chr	TU3825	3302027	3301511	-	a	NA	NA	NA	NA	0	1851	77	1178	0	1024	614	2720	452	604	327	-N	2720	884.7	3.07	1.47	NA	NA	NA	TU3824, TU3826	D082_33190, D082_33200
Chr	TU242	201996	203934	+	ga	NA	NA	45	90	4	1174	348	785	26	2707	1083	1590	974	820	82	-Fe	2707	958.9	2.82	1.7	NA	D082_02120, D082_02130, D082_02140, D082_02150	Export ABC transporter ATP-binding protein, hypothetical protein, hypothetical protein, hypothetical protein	TU243	D082_02160
Chr	TU1024	878318	875215	-	ga	NA	877912, 875970, 878090, 877731	50	435	3	1246	1431	720	445	2707	1814	1465	1634	1036	368	-Fe	2707	1286.6	2.1	1.49	NA	D082_08820, D082_08810, D082_08800	hypothetical protein, hypothetical protein, hypothetical protein	TU1023, TU1025, TU1026	D082_08790
Chr	TU1860	1652128	1652526	+	a	NA	NA	NA	NA	0	854	851	1047	157	2707	673	1423	1704	820	490	-Fe	2707	1072.6	2.52	1.59	NA	NA	NA	TU1859	D082_16590
Chr	TU630	521155	521617	+	a	NA	NA	NA	NA	0	2705	39	687	0	2341	2048	1716	1426	2245	450	15C	2705	1365.7	1.98	1.16	NA	NA	NA	TU629	D082_05480, D082_05470
Chr	TU1035	888120	888319	+	a	NA	NA	NA	NA	0	2705	39	720	0	768	995	544	1008	863	204	15C	2705	784.6	3.45	2.68	0.993703	NA	NA	TU1034, TU1036	D082_08920, D082_08910, D082_08900
Chr	TU3862	3331067	3331215	+	ga	NA	NA	46	NA	1	2705	193	589	0	1426	1873	1088	626	1554	41	15C	2705	1009.5	2.68	1.44	NA	D082_33530	Nodulation protein nolO	TU3861	NA
Chr	TU6	5210	5109	-	a	NA	NA	NA	NA	0	1068	387	523	52	1061	497	2678	800	302	490	-N	2678	785.8	3.41	2.51	0.987194	NA	NA	TU5	D082_00040, D082_00050, D082_00060
Chr	TU483	390796	394483	+	ga	390802	392157, 392287	77	NA	3	1672	0	523	0	2158	2575	2678	904	2374	82	-N	2678	1296.6	2.07	1.04	NA	D082_04070, D082_04090, D082_04100	UDP-glucose dehydrogenase;db_xref=GO:0003979, 7-beta-(4-carbaxybutanamido)cephalosporanic acid acylase, Thymidylate kinase;db_xref=GO:0004798	TU484, TU485, TU486, TU487	D082_04080
Chr	TU832	685009	685110	+	n	NA	NA	NA	NA	0	1210	619	720	0	1024	1229	2678	661	863	163	-N	2678	916.7	2.92	2.18	0.575447	NA	NA	NA	NA
Chr	TU3453	2963717	2963951	+	a	NA	NA	NA	NA	0	2634	193	949	26	1536	2311	2678	2295	2331	368	-N	2678	1532.1	1.75	1.02	NA	NA	NA	TU3452	D082_29830, D082_29820, D082_29810
Chr	TU3490	3002892	3002527	-	g	NA	NA	1	NA	1	854	116	262	0	988	936	2678	835	1554	123	-N	2678	834.6	3.21	1.72	NA	D082_30200	hypothetical protein	NA	NA
Chr	TU545	453180	451617	-	ga	NA	452261	137	527	1	249	967	1669	131	512	88	1004	2677	1856	613	-P	2677	976.6	2.74	1.44	NA	D082_04650	Pentapeptide repeat family protein	TU544, TU546, TU547	D082_04640
Chr	TU18	16030	19524	+	ga	NA	17490	67	119	2	819	2128	1178	2254	2670	849	2595	1808	1079	2084	-Fe	2670	1746.4	1.53	1.03	NA	D082_00110, D082_00120	response sensor protein, response regulator receiver	TU17	NA
Chr	TU991	849916	849815	-	a	NA	NA	NA	NA	0	1139	1199	1276	52	2670	1960	2051	1078	820	163	-Fe	2670	1240.8	2.15	1.3	NA	NA	NA	TU990	D082_08550
Chr	TU1669	1485692	1484911	-	ga	NA	NA	75	383	1	1352	851	1701	52	2670	1873	1423	2434	2072	490	-Fe	2670	1491.8	1.79	1.1	NA	D082_14870	hypothetical protein	TU1667	D082_14850, D082_14860
Chr	TU1954	1733858	1733915	+	an	1733911	NA	NA	NA	0	1459	619	981	52	2670	2135	2009	1356	1899	491	-Fe	2670	1367.1	1.95	1.25	NA	NA	NA	TU1953	D082_17420, D082_17410
Chr	TU766	636395	634009	-	gai	NA	NA	64	793	1	2669	116	164	0	732	527	377	348	777	245	15C	2669	595.5	4.48	3.44	1	D082_06590	hypothetical protein	TU767, TU768	D082_06580
Chr	TU1438	1244639	1245649	+	ga	NA	NA	80	75	2	2669	542	1112	26	2487	1960	1297	1982	1943	163	15C	2669	1418.1	1.88	1.07	NA	D082_12560, D082_12570	Heat shock protein GrpE;db_xref=GO:0000774,GO:0006457,GO:0042803,GO:0051087, hypothetical protein	TU1437, TU1439, TU1440	NA
Chr	TU3939	3388611	3388941	+	a	NA	NA	NA	NA	0	1317	2669	1570	786	2341	1902	1507	1878	1079	1063	42C	2669	1611.2	1.66	1.14	NA	NA	NA	TU3938	D082_34150
Chr	TU3627	3135109	3135616	+	g	NA	NA	24	NA	1	1495	464	752	210	2121	2663	2469	1182	1166	736	HL	2663	1325.8	2.01	1.08	NA	D082_31630	hypothetical protein	NA	NA
Chr	TU3639	3143476	3143693	+	a	NA	NA	NA	NA	0	1922	464	556	26	1683	2663	670	1182	1295	204	HL	2663	1066.5	2.5	1.39	NA	NA	NA	TU3638	NA
Chr	TU3729	3226874	3226925	+	an	NA	NA	NA	NA	0	1032	1083	1669	1441	1207	556	251	591	691	2657	stat. P.	2657	1117.8	2.38	1.59	NA	NA	NA	TU3728, TU3730	NA
Chr	TU2863	2456090	2456245	+	a	NA	NA	NA	NA	0	925	2398	1898	157	2377	878	1758	2643	1770	1063	-P	2643	1586.7	1.67	1.1	NA	NA	NA	TU2859	D082_24780, D082_24770, D082_24760
Chr	TU875	739702	740185	+	a	740150	NA	NA	NA	0	960	193	262	79	1244	614	2637	834	734	41	-N	2637	759.8	3.47	2.12	0.596638	NA	NA	TU874	D082_07490, D082_07480
Chr	TU3488	3002432	3001702	-	ai	NA	NA	NA	NA	0	890	1431	1472	157	2195	614	2637	1426	1770	858	-N	2637	1345	1.96	1.2	NA	NA	NA	TU3489	D082_30190
Chr	TU715	589024	589978	+	a	NA	NA	NA	NA	0	2100	387	1211	157	2634	1638	1925	1460	2158	654	-Fe	2634	1432.4	1.84	1.22	NA	NA	NA	TU714, TU716	D082_06180, D082_06170, D082_06160
Chr	TU803	659654	661037	+	ga	NA	NA	14	113	1	2634	155	851	52	1975	966	2051	904	1295	245	15C	2634	1112.8	2.37	1.28	NA	D082_06820	3-demethylubiquinone-9 3-methyltransferase	TU804, TU805	NA
Chr	TU971	833894	833961	+	n	NA	NA	NA	NA	0	1388	309	687	26	2634	1580	2176	1391	1597	286	-Fe	2634	1207.4	2.18	1.21	NA	NA	NA	NA	NA
Chr	TU2109	1842715	1840715	-	ga	NA	1840804	104	23	2	2562	1238	1211	393	2634	1404	2260	2330	1166	777	-Fe	2634	1597.5	1.65	1.03	NA	D082_18620, D082_18610	Serine/threonine kinase, hypothetical protein	TU2110, TU2111	NA
Chr	TU2242	1939812	1940629	+	g	NA	NA	97	NA	2	1530	387	752	26	2634	2253	1297	1321	2417	163	-Fe	2634	1278	2.06	1.09	NA	D082_19700, D082_19710	hypothetical protein, Peptidyl-tRNA hydrolase;db_xref=GO:0004045	NA	NA
Chr	TU3582	3083582	3083852	+	g	NA	NA	157	NA	1	1317	0	720	52	2634	731	795	1495	691	327	-Fe	2634	876.2	3.01	1.76	NA	D082_31070	hypothetical protein	NA	NA
Chr	TU3880	3346124	3343310	-	g	NA	3344745	53	NA	4	2278	77	491	52	1280	2633	1172	417	518	82	HL	2633	900	2.93	1.16	NA	D082_33660, D082_33650, D082_33640, D082_33630	Possible glycosyltransferase 2 fused to TPR-repeat domain, hypothetical protein, hypothetical protein, Cobalt-precorrin-4 C11-methyltransferase;db_xref=GO:0046026	NA	NA
Chr	TU1286	1133317	1133453	+	a	1133356	NA	NA	NA	0	819	194	425	52	1097	2604	1255	799	1856	123	HL	2604	922.4	2.82	1.4	NA	NA	NA	TU1285	D082_11380
Chr	TU1409	1223910	1225356	+	ga	NA	NA	49	NA	1	2135	271	1014	0	2560	2604	1423	1391	2417	286	HL	2604	1410.1	1.85	1.02	NA	D082_12290	Selenoprotein O and cysteine-containing	TU1410	NA
Chr	TU1614	1429333	1432170	+	ga	NA	NA	131	136	3	2278	1083	1145	105	1865	2604	1758	2469	2029	368	HL	2604	1570.4	1.66	1.05	NA	D082_14370, D082_14380, D082_14390	Gamma-glutamyl phosphate reductase;db_xref=GO:0004350, hypothetical protein, hypothetical protein	TU1615	D082_14430, D082_14420, D082_14410, D082_14400, D082_14360
Chr	TU473	381345	380483	-	ga	NA	NA	52	22	1	2598	116	752	26	2195	1551	2553	556	1166	163	15C	2598	1167.6	2.23	1.02	NA	D082_03990	hypothetical protein	TU472, TU474	D082_04000
Chr	TU1110	956005	956783	+	ga	NA	NA	22	NA	1	2598	0	589	0	622	966	377	626	691	163	15C	2598	663.2	3.92	2.69	0.997827	D082_09530	Proposed peptidoglycan lipid II flippase MurJ	TU1111	NA
Chr	TU1831	1627419	1627318	-	a	NA	NA	NA	NA	0	2598	309	458	0	1756	1434	2134	1565	2158	204	15C	2598	1261.6	2.06	1.2	NA	NA	NA	TU1829	D082_16300
Chr	TU3835	3311028	3311998	+	a	NA	NA	NA	NA	0	2598	77	327	0	512	936	209	661	648	41	15C	2598	600.9	4.32	2.78	0.999236	NA	NA	TU3833, TU3836, TU3837	D082_33360, D082_33350, D082_33340, D082_33330, D082_33320, D082_33310
Chr	TU60	50614	52368	+	ga	NA	NA	20	343	1	605	1160	851	26	2597	936	1423	1043	993	82	-Fe	2597	971.6	2.67	1.83	NA	D082_00510	TldD protein, part of TldE/TldD proteolytic complex	TU61, TU62	D082_00520
Chr	TU1456	1263704	1264288	+	g	NA	NA	45	NA	1	2100	619	949	79	2597	1960	2134	1669	2374	695	-Fe	2597	1517.6	1.71	1.09	NA	D082_12770	Permeases of the major facilitator superfamily	NA	NA
Chr	TU2661	2286610	2284374	-	ga	NA	2285790, 2286501	0	20	2	1495	387	393	131	2597	790	2093	1426	1684	204	-Fe	2597	1120	2.32	1.24	NA	D082_23100, D082_23090	hypothetical protein, N-acetylmuramoyl-L-alanine amidase	TU2660, TU2662, TU2663, TU2664	NA
Chr	TU2885	2474997	2475115	+	a	NA	NA	NA	NA	0	819	1509	327	0	2597	293	2427	2052	2245	0	-Fe	2597	1226.9	2.12	1.07	NA	NA	NA	TU2882	D082_24980, D082_24970
Chr	TU428	345505	347229	+	ga	NA	NA	60	56	2	2064	1122	981	52	1975	1521	2595	904	1166	82	-N	2595	1246.2	2.08	1.26	NA	D082_03570, D082_03580	hypothetical protein, Lipase	TU429	D082_03610, D082_03600, D082_03590
Chr	TU676	564168	562900	-	a	NA	NA	NA	NA	0	2029	39	851	26	2560	1902	2595	556	1554	123	-N	2595	1223.5	2.12	1.01	NA	NA	NA	TU677, TU678, TU679	D082_05910, D082_05920
Chr	TU1507	1327535	1327132	-	a	NA	NA	NA	NA	0	783	155	523	0	512	439	2595	382	734	245	-N	2595	636.8	4.08	3.31	0.999999	NA	NA	NA	D082_13400
Chr	TU2326	2006399	2005942	-	ga	NA	NA	139	NA	1	1317	464	622	105	1500	644	2595	869	1381	490	-N	2595	998.7	2.6	1.73	NA	D082_20320	hypothetical protein	TU2325	NA
Chr	TU2415	2077773	2077434	-	a	NA	NA	NA	NA	0	854	232	654	26	1865	380	2595	417	863	82	-N	2595	796.8	3.26	1.39	NA	NA	NA	NA	D082_21100
Chr	TU2553	2208304	2199476	-	ga	NA	2203209	64	68	1	925	580	916	131	2487	1287	2595	904	1122	245	-N	2595	1119.2	2.32	1.04	NA	D082_22350	hypothetical protein	TU2554, TU2555	NA
Chr	TU2625	2253041	2252822	-	g	NA	NA	32	NA	1	676	2321	818	26	1500	702	2595	1113	907	245	-N	2595	1090.3	2.38	1.12	NA	D082_22790	Possible alpha/beta hydrolase superfamily	NA	NA
Chr	TU2804	2400653	2400233	-	a	NA	NA	NA	NA	0	925	890	785	105	878	614	2595	939	1295	572	-N	2595	959.8	2.7	2	0.360304	NA	NA	TU2805	D082_24290, D082_24300
pSYLA	TU5070	57762	57917	+	a	NA	NA	NA	NA	0	605	155	0	0	37	0	2595	70	518	41	-N	2595	402.1	6.45	4.29	1	NA	NA	NA	D082_40660, D082_40670
Chr	TU2962	2532376	2532531	+	a	NA	NA	NA	NA	0	178	2592	523	367	1573	1112	1381	522	691	654	42C	2592	959.3	2.7	1.65	NA	NA	NA	TU2955	D082_25660
Chr	TU1554	1373696	1374012	+	ga	NA	NA	31	NA	1	819	619	818	0	2304	2311	1088	1565	2590	204	exp. P.	2590	1231.8	2.1	1.12	NA	D082_13810	D-alanyl-D-alanine carboxypeptidase	TU1553	D082_13830, D082_13820
Chr	TU349	279265	280355	+	ga	NA	NA	75	704	1	1139	503	1636	52	2377	2575	1339	1704	1597	1185	HL	2575	1410.7	1.83	1.08	NA	D082_02930	hypothetical protein	TU350	D082_02940
Chr	TU525	437054	436583	-	a	NA	NA	NA	NA	0	2562	39	425	26	2121	2575	1632	1043	2115	163	HL	2575	1270.1	2.03	1.01	NA	NA	NA	TU524	D082_04405, D082_04410
Chr	TU281	239440	239294	-	a	NA	NA	NA	NA	0	2562	116	327	52	1170	673	1674	939	993	82	15C	2562	858.8	2.98	1.53	NA	NA	NA	TU282	D082_02560, D082_02570
Chr	TU1140	986409	989035	+	ga	NA	988337	27	124	2	320	658	458	26	1719	556	2553	835	302	82	-N	2553	750.9	3.4	1.49	NA	D082_09790, D082_09800	hypothetical protein, NADH dehydrogenase subunit 5, Involved in CO2 fixation	TU1139, TU1141, TU1142	D082_09810
Chr	TU2503	2159028	2153424	-	ga	NA	NA	51	NA	1	1210	774	229	131	1353	614	2553	1008	777	245	-N	2553	889.4	2.87	1.89	NA	D082_21910	Protein of unknown function DUF490	TU2504, TU2505, TU2506, TU2507	NA
Chr	TU3656	3160276	3160377	+	a	NA	NA	NA	NA	0	819	271	491	0	1353	936	2553	904	734	245	-N	2553	830.6	3.07	1.89	NA	NA	NA	TU3655	D082_31850
Chr	TU508	411809	411598	-	a	NA	NA	NA	NA	0	1993	1315	1309	210	2195	2048	2260	2260	2547	817	exp. P.	2547	1695.4	1.5	1.13	NA	NA	NA	TU506	D082_04290, D082_04300
Chr	TU3285	2824286	2822821	-	ga	NA	NA	29	15	2	747	193	1080	79	1170	468	2344	1739	2547	245	exp. P.	2547	1061.2	2.4	1.09	NA	D082_28430, D082_28420	hypothetical protein, hypothetical protein	TU3286, TU3287	NA
Chr	TU2358	2039317	2039574	+	a	NA	NA	NA	NA	0	391	464	425	0	1756	2546	1465	1391	1597	123	HL	2546	1015.8	2.51	1.45	NA	NA	NA	TU2357	D082_20640, D082_20630
Chr	TU3601	3100213	3100471	+	a	3100448	NA	NA	NA	0	1708	580	1341	183	2341	2546	2511	2017	2029	450	HL	2546	1570.6	1.62	1.01	NA	NA	NA	TU3598	D082_31240, D082_31230, D082_31220
Chr	TU31	29896	31983	+	ga	NA	NA	99	139	3	356	232	1570	26	768	205	1674	2538	1856	163	-P	2538	938.8	2.7	1.37	NA	D082_00250, D082_00260, D082_00270	hypothetical protein, hypothetical protein, hypothetical protein	TU32	D082_00280
Chr	TU290	244427	244291	-	a	NA	NA	NA	NA	0	2527	387	491	26	1500	1170	1130	1078	1295	204	15C	2527	980.8	2.58	1.68	NA	NA	NA	TU289	D082_02600
Chr	TU1255	1099569	1099458	-	a	NA	NA	NA	NA	0	2527	348	556	0	1134	1609	628	1287	2331	286	15C	2527	1070.6	2.36	1.08	NA	NA	NA	TU1253	D082_11030
Chr	TU2768	2372835	2372584	-	a	NA	NA	NA	NA	0	2527	348	262	105	658	527	628	835	1166	368	15C	2527	742.4	3.4	2.17	0.770951	NA	NA	NA	D082_23990
Chr	TU3898	3357665	3356673	-	ga	NA	NA	33	NA	1	2527	39	262	0	1865	1112	1130	348	259	163	15C	2527	770.5	3.28	1.35	NA	D082_33770	Permease of the drug/metabolite transporter (DMT) superfamily	TU3899	NA
Chr	TU780	646362	648778	+	ga	NA	NA	56	108	1	819	1083	1505	393	2524	731	2009	1565	1252	899	-Fe	2524	1278	1.97	1.26	NA	D082_06670	Circadian input kinase A / Phytochrome-like protein	TU779, TU781, TU782, TU783, TU784	D082_06680
Chr	TU2755	2359030	2359548	+	ai	NA	NA	NA	NA	0	1744	928	1014	0	2524	1960	2427	1252	1727	245	-Fe	2524	1382.1	1.83	1.04	NA	NA	NA	TU2754, TU2756	NA
Chr	TU3395	2910516	2910617	+	a	NA	NA	NA	NA	0	1174	890	1243	79	2524	1580	2469	1321	1597	245	-Fe	2524	1312.2	1.92	1.02	NA	NA	NA	NA	D082_29330
Chr	TU3632	3137467	3137632	+	a	NA	NA	NA	NA	0	819	1702	1112	105	2524	819	2427	2156	1166	450	-Fe	2524	1328	1.9	1.04	NA	NA	NA	TU3629	D082_31640
pSYLA	TU5043	33309	32556	-	an	NA	NA	NA	NA	0	1388	619	818	0	1756	2516	879	1252	1770	163	HL	2516	1116.1	2.25	1.42	NA	NA	NA	TU5042, TU5044	D082_40400
Chr	TU82	69017	69172	+	g	NA	NA	29	NA	1	1708	77	262	0	1024	1404	2511	417	777	41	-N	2511	822.1	3.05	1.47	NA	D082_00670	hypothetical protein	NA	NA
Chr	TU946	811998	812099	+	a	NA	NA	NA	NA	0	534	619	491	0	1024	936	2511	661	1079	123	-N	2511	797.8	3.15	2.33	0.887916	NA	NA	TU945	D082_08170, D082_08160
Chr	TU1421	1233537	1233638	+	a	NA	NA	NA	NA	0	605	503	294	26	914	351	2511	556	432	41	-N	2511	623.3	4.03	2.75	0.997983	NA	NA	TU1420	D082_12420, D082_12410, D082_12400, D082_12390
Chr	TU1482	1287603	1287707	+	a	NA	NA	NA	NA	0	2029	1199	1080	236	2121	1463	2511	1078	1899	368	-N	2511	1398.4	1.8	1.18	NA	NA	NA	TU1481	D082_13010, D082_13000, D082_12990
Chr	TU1797	1595116	1596542	+	g	NA	NA	19	46	2	605	155	327	0	1902	1521	2511	2156	1079	41	-N	2511	1029.7	2.44	1.16	NA	D082_15950, D082_15960	Magnesium and cobalt transport protein CorA, hypothetical protein	NA	NA
Chr	TU2527	2175696	2175797	+	a	NA	NA	NA	NA	0	890	0	65	0	878	351	2511	139	259	0	-N	2511	509.3	4.93	2.82	0.999649	NA	NA	TU2526	D082_22130
Chr	TU3135	2691862	2691515	-	a	NA	NA	NA	NA	0	1246	542	654	26	1792	1287	2511	1182	1252	204	-N	2511	1069.6	2.35	1.4	NA	NA	NA	TU3134	D082_27210
Chr	TU3313	2848069	2846166	-	ga	NA	2847221	46	17	3	320	348	425	26	1317	497	2511	591	432	163	-N	2511	663	3.79	1.91	NA	D082_28660, D082_28650, D082_28640	FHA domain containing protein, Folate-dependent protein for Fe/S cluster synthesis/repair in oxidative stress, hypothetical protein	TU3314, TU3315	NA
Chr	TU3974	3422906	3423225	+	a	3422908, 3422945	NA	NA	NA	0	1246	735	1406	104	1024	1053	42	1982	2504	572	exp. P.	2504	1066.8	2.35	1.26	NA	NA	NA	TU3973	D082_34490, D082_34480
Chr	TU3994	3435325	3435574	+	a	NA	NA	NA	NA	0	1530	542	2028	341	1170	1053	1339	1252	2504	1839	exp. P.	2504	1359.8	1.84	1.23	NA	NA	NA	TU3993	D082_34660
Chr	TU342	272796	273103	+	a	NA	NA	NA	NA	0	2491	116	654	26	988	380	1297	974	1338	245	15C	2491	850.9	2.93	1.86	NA	NA	NA	TU341	D082_02910, D082_02900, D082_02890, D082_02880
Chr	TU615	510190	510661	+	g	NA	NA	27	4	1	2491	774	1243	314	1756	907	1088	1426	1943	1512	15C	2491	1345.4	1.85	1.28	NA	D082_05340	hypothetical protein	NA	NA
Chr	TU1408	1223898	1221356	-	g	NA	NA	109	154	2	2491	348	425	0	1756	1726	1716	1008	1381	123	15C	2491	1097.4	2.27	1.42	NA	D082_12280, D082_12270	Sulfate adenylyltransferase, dissimilatory-type;db_xref=GO:0004781, UDP-glucose:tetrahydrobiopterin glucosyltransferase	NA	NA
Chr	TU1552	1373029	1373130	+	a	NA	NA	NA	NA	0	2491	0	589	26	841	849	502	348	734	450	15C	2491	683	3.65	2.93	0.99987	NA	NA	TU1550	D082_13800, D082_13790, D082_13780
Chr	TU2044	1799952	1800053	+	i	NA	NA	NA	NA	1	2491	0	164	0	219	995	335	70	173	0	15C	2491	444.7	5.6	2.5	0.980773	D082_18220	PQQ-dependent oxidoreductase, gdhB family	NA	NA
Chr	TU2462	2120069	2119968	-	a	NA	NA	NA	NA	0	2491	193	883	105	1353	1258	1004	1321	1813	736	15C	2491	1115.7	2.23	1.37	NA	NA	NA	TU2463	D082_21550, D082_21560, D082_21570
Chr	TU3022	2582421	2583669	+	a	NA	NA	NA	NA	0	2491	387	981	26	768	849	1172	1460	1036	695	15C	2491	986.5	2.53	1.71	NA	NA	NA	TU3021	D082_26090, D082_26080
Chr	TU453	365402	365503	+	a	NA	NA	NA	NA	0	1068	890	622	288	841	2487	419	1217	1943	450	HL	2487	1022.5	2.43	1.28	NA	NA	NA	TU452	D082_03820, D082_03810
Chr	TU524	436433	436983	+	ga	NA	NA	24	NA	2	498	155	196	26	1061	2487	586	939	1338	82	HL	2487	736.8	3.38	1.86	NA	D082_04405, D082_04410	transposase, hypothetical protein	TU525	NA
Chr	TU786	649066	649804	+	ga	NA	NA	143	74	1	819	464	622	0	2487	1638	1423	1634	1511	82	-Fe	2487	1068	2.33	1.52	NA	D082_06700	Methylmalonyl-CoA mutase, N-terminal domain/subunit	TU784	D082_06680
Chr	TU1763	1562549	1561740	-	ga	NA	NA	31	143	1	676	1625	1080	26	2487	2458	1339	1600	2288	163	-Fe	2487	1374.2	1.81	1.01	NA	D082_15620	tRNA (guanine46-N7-)-methyltransferase	TU1759	D082_15570, D082_15580, D082_15590, D082_15600, D082_15610
Chr	TU2810	2408604	2409202	+	ga	NA	NA	324	NA	1	747	1895	916	79	2487	936	2344	1704	1209	490	-Fe	2487	1280.7	1.94	1.06	NA	D082_24350	[NiFe] hydrogenase nickel incorporation protein HypA	NA	D082_24340
Chr	TU3426	2933817	2935556	+	ga	NA	2934143, 2935185	74	181	2	1779	271	981	52	2487	1580	2009	1773	1554	368	-Fe	2487	1285.4	1.93	1.24	NA	D082_29590, D082_29600	hypothetical protein, GCN5-related N-acetyltransferase;db_xref=GO:0008080	NA	D082_29610
pSYLA	TU5031	19374	20567	+	ga	NA	NA	378	NA	1	1530	658	818	0	878	2487	921	1008	1338	123	HL	2487	976.1	2.55	1.63	NA	D082_40290	hypothetical protein	TU5030, TU5032	D082_40260, D082_40280
pSYLC	TU7019	20569	20767	+	a	NA	NA	NA	NA	0	1708	2476	949	603	1719	2224	1088	1982	1813	1226	42C	2476	1578.8	1.57	1.11	NA	NA	NA	NA	D082_60220, D082_60230
Chr	TU87	71561	71373	-	a	NA	NA	NA	NA	0	1459	155	229	26	1244	673	2469	1043	1122	41	-N	2469	846.1	2.92	1.69	NA	NA	NA	TU86	D082_00690
Chr	TU629	522246	520909	-	ga	NA	521141, 521070	18	76	2	2206	1741	1505	603	1170	761	1172	2469	1856	1471	-P	2469	1495.4	1.65	1.12	NA	D082_05480, D082_05470	Universal stress protein family, Biotin-protein ligase;db_xref=GO:0004077	TU628, TU630, TU631, TU632	NA
Chr	TU962	828413	830464	+	ga	NA	828716, 829938	20	346	1	1708	77	327	0	439	614	2469	730	1209	82	-N	2469	765.5	3.23	1.45	NA	D082_08330	Two-component response regulator	TU963	D082_08350, D082_08340
Chr	TU1098	947100	947523	+	a	NA	NA	NA	NA	0	854	193	131	0	1573	497	2469	313	691	123	-N	2469	684.4	3.61	1.57	NA	NA	NA	TU1096	D082_09430
Chr	TU1895	1683070	1679890	-	ga	NA	NA	56	20	1	2420	774	360	0	732	1375	2469	1008	1943	82	-N	2469	1116.3	2.21	1.02	NA	D082_16940	Phosphoenolpyruvate carboxylase	TU1896	D082_16950
Chr	TU2571	2220456	2220356	-	a	NA	NA	NA	NA	0	854	193	523	52	805	644	2469	452	561	123	-N	2469	667.6	3.7	2.89	0.999811	NA	NA	NA	D082_22490
Chr	TU3812	3294209	3289423	-	ga	NA	3291934, 3293265	95	NA	7	427	542	654	26	1353	293	2469	869	518	368	-N	2469	751.9	3.28	1.82	NA	D082_33110, D082_33100, D082_33090, D082_33080, D082_33070, D082_33060, D082_33050	putative multidrug efflux ABC transporter, hypothetical protein, hypothetical protein, hypothetical protein, Urea ABC transporter, ATPase protein UrtD, Rhodanese domain protein UPF0176, cyanobacterial/alphaproteobacterial subgroup, DNA repair protein RadC;db_xref=GO:0006281	TU3810, TU3813	D082_33040, D082_t41
Chr	TU2443	2094260	2093901	-	a	NA	NA	NA	NA	0	2029	1044	687	79	1353	2165	1172	1217	2461	327	exp. P.	2461	1253.4	1.96	1.14	NA	NA	NA	TU2442	D082_21260, D082_21270, D082_21280, D082_21290, D082_21300, D082_21310
Chr	TU1337	1169550	1168882	-	gai	NA	NA	75	60	1	1993	116	294	0	1353	2458	502	417	1252	41	HL	2458	842.6	2.92	1.23	NA	D082_11710	Adenylylsulfate kinase	TU1338	NA
Chr	TU2157	1871643	1871019	-	a	NA	NA	NA	NA	0	2242	232	752	26	768	2458	753	1078	2202	531	HL	2458	1104.2	2.23	1.1	NA	NA	NA	TU2155, TU2158	D082_18940
Chr	TU2870	2467929	2465473	-	ga	NA	NA	35	1437	2	819	77	589	26	841	2458	126	556	389	204	HL	2458	608.5	4.04	2.92	0.999956	D082_24900, D082_24890	hypothetical protein, hypothetical protein	TU2868, TU2871, TU2872	D082_24860, D082_24870, D082_24880
Chr	TU3906	3362620	3362940	+	a	NA	NA	NA	NA	0	2242	1083	2454	79	2048	966	2218	1495	1468	1226	-CO2	2454	1527.9	1.61	1.09	NA	NA	NA	TU3905	D082_33880, D082_33870
Chr	TU1326	1161379	1163034	+	ga	NA	NA	218	493	1	676	967	720	105	2451	644	1172	1426	389	368	-Fe	2451	891.8	2.75	1.72	NA	D082_11630	hypothetical protein	TU1325, TU1327	D082_11640, D082_11620
Chr	TU3657	3161599	3164214	+	ai	NA	NA	NA	NA	0	1424	1431	1734	445	2451	1756	1925	1217	2115	409	-Fe	2451	1490.7	1.64	1.16	NA	NA	NA	TU3658, TU3659	NA
Chr	TU3749	3239308	3241140	+	ga	NA	NA	40	338	1	1281	39	1767	52	2451	2370	1465	382	777	41	-Fe	2451	1062.5	2.31	1.03	NA	D082_32580	Glutamyl-tRNA synthetase @ Glutamyl-tRNA(Gln) synthetase	TU3750, TU3751, TU3752	D082_32590
Chr	TU756	630909	626781	-	ga	NA	629027, 627949	51	206	3	996	2437	1930	419	2048	936	1046	1321	1425	1144	42C	2437	1370.2	1.78	1.19	NA	D082_06540, D082_06530, D082_06520	Membrane proteins related to metalloendopeptidases, Adenylate cyclase;db_xref=GO:0004016, hypothetical protein	TU757, TU758, TU759, TU760, TU761	D082_t08
Chr	TU1183	1044505	1043597	-	ai	NA	NA	NA	NA	0	427	2437	1669	445	1939	1024	1925	1252	1338	777	42C	2437	1323.3	1.84	1.26	NA	NA	NA	NA	D082_10510
pSYLB	TU6029	29874	29366	-	ga	NA	NA	54	197	1	783	2437	1570	52	2158	1463	2302	1982	1597	817	42C	2437	1516.1	1.61	1.06	NA	D082_50280	hypothetical protein	TU5028	NA
Chr	TU1469	1275368	1277117	+	ga	1275369	1276723	185	209	1	1316	2012	1243	969	2305	2429	1884	2086	1986	777	HL	2429	1700.7	1.43	1.05	NA	D082_12860	Protein of unknown function DUF512	TU1470	NA
Chr	TU470	377845	377363	-	a	NA	NA	NA	NA	0	569	309	229	131	658	527	2427	487	518	41	-N	2427	589.6	4.12	3.69	1	NA	NA	TU471	D082_03970
Chr	TU551	457270	454593	-	ga	NA	NA	60	209	4	569	0	65	0	658	205	2427	174	302	0	-N	2427	440	5.52	3.69	1	D082_04740, D082_04730, D082_04720, D082_04710	Methylenetetrahydrofolate dehydrogenase (NADP+) / Methenyltetrahydrofolate cyclohydrolase;db_xref=GO:0004477,GO:0004488, hypothetical protein, Ribosome-binding factor A;db_xref=GO:0006364, Alkyl hydroperoxide reductase subunit C-like protein	TU550, TU552	D082_04700
Chr	TU1994	1764394	1763559	-	ai	1763711	1763712	NA	NA	0	2420	890	785	26	1609	380	2427	1391	906	817	-N	2427	1165.1	2.08	1	NA	NA	NA	TU1993	NA
Chr	TU2036	1793352	1794180	+	g	NA	NA	30	178	1	498	0	131	0	914	439	2427	243	432	0	-N	2427	508.4	4.77	2.66	0.99395	D082_18150	hypothetical protein	NA	NA
Chr	TU2163	1873560	1873764	+	a	NA	NA	NA	NA	0	1459	1238	1178	79	1756	1287	2427	1773	1468	1022	-N	2427	1368.7	1.77	1.37	NA	NA	NA	TU2161	D082_18960
Chr	TU2262	1952796	1954480	+	ga	NA	1953231	72	131	1	819	232	327	0	585	907	2427	661	1079	123	-N	2427	716	3.39	2.25	0.804821	D082_19850	hypothetical protein	TU2263, TU2264	D082_19875, D082_t26, D082_19870, D082_19860
Chr	TU3309	2844491	2846163	+	ga	NA	NA	40	103	1	534	1431	556	498	1134	585	2427	835	561	817	-N	2427	937.8	2.59	1.7	NA	D082_28630	MG(2+) CHELATASE FAMILY PROTEIN / ComM-related protein	TU3310, TU3311, TU3312	D082_t36
Chr	TU2776	2377214	2377315	+	a	NA	NA	NA	NA	0	2420	193	752	79	988	380	2218	939	648	409	15C	2420	902.6	2.68	1.09	NA	NA	NA	NA	D082_24030
Chr	TU3559	3069119	3068627	-	a	NA	NA	NA	NA	0	2420	77	556	0	1317	1141	2176	556	1597	0	15C	2420	984	2.46	1.11	NA	NA	NA	TU3558, TU3560	D082_30850, D082_30860, D082_30870, D082_30880, D082_30890, D082_30900, D082_30910, D082_30920
Chr	TU3574	3079301	3079199	-	ai	NA	NA	NA	NA	0	2420	464	589	26	2377	849	1758	1356	1770	204	15C	2420	1181.3	2.05	1.02	NA	NA	NA	TU3575	NA
Chr	TU182	150124	146271	-	ga	NA	NA	98	NA	3	1744	658	458	79	1280	1960	586	1495	2417	490	exp. P.	2417	1116.7	2.16	1.23	NA	D082_01540, D082_01530, D082_01520	Possible abortive infection phage resistance protein, Glutathione S-transferase, omega, DNA methyltransferase	TU183	NA
Chr	TU1752	1555732	1555110	-	gai	NA	NA	123	2	1	783	2166	1538	157	2414	907	1339	1530	1597	450	-Fe	2414	1288.1	1.87	1.11	NA	D082_15540	hypothetical protein	TU1751	NA
Chr	TU3800	3280958	3281802	+	a	NA	NA	NA	NA	0	854	1315	523	52	2414	1463	2344	695	1338	163	-Fe	2414	1116.1	2.16	1.03	NA	NA	NA	TU3799	D082_32960
pSYLB	TU6030	30001	29875	-	a	NA	NA	NA	NA	0	1352	2050	1211	236	2414	702	1841	1565	1684	1471	-Fe	2414	1452.6	1.66	1.18	NA	NA	NA	NA	D082_50290
Chr	TU948	813040	815887	+	ga	NA	813241, 813185	68	51	3	783	155	294	26	1573	2399	1507	1530	1554	368	HL	2399	1018.9	2.35	1.53	NA	D082_08180, D082_08190, D082_08200	hypothetical protein, UDP-N-acetylmuramate--alanine ligase;db_xref=GO:0008763, UDP-N-acetylenolpyruvoylglucosamine reductase;db_xref=GO:0008762	TU945	D082_08170, D082_08160
Chr	TU2592	2232639	2232538	-	n	NA	NA	NA	NA	0	107	0	98	0	512	2399	126	35	216	82	HL	2399	357.5	6.71	4.69	1	NA	NA	NA	NA
Chr	TU2442	2093073	2097394	+	ga	NA	NA	402	NA	6	854	155	2388	52	1573	410	2385	800	1209	368	-CO2	2388	1019.4	2.34	1	NA	D082_21260, D082_21270, D082_21280, D082_21290, D082_21300, D082_21310	hypothetical protein, O-antigen export system, permease protein, hypothetical protein, dTDP-glucose 4,6-dehydratase;db_xref=GO:0008460, GDP-mannose 4,6-dehydratase;db_xref=GO:0008446, Multidrug resistance ABC transporter ATP-binding and permease protein	TU2443	NA
Chr	TU3360	2882804	2884512	+	ga	2882805	NA	12	530	1	356	39	294	0	1353	1814	2386	417	691	41	-N	2386	739.1	3.23	1.32	NA	D082_29010	Calcium/proton antiporter	TU3361	D082_29020
Chr	TU542	450827	451369	+	gai	NA	NA	209	NA	1	1103	0	164	0	695	351	2385	417	345	163	-N	2385	562.3	4.24	2.16	0.707902	D082_04630	amino acid transporter, periplasmic amino acid-binding protein	TU543	NA
Chr	TU1385	1203200	1202493	-	ga	NA	NA	62	88	1	0	116	164	2385	73	0	0	0	0	695	Dark	2385	343.3	6.95	3.43	1	D082_12070	hypothetical protein	TU1386	NA
Chr	TU1728	1536960	1537535	+	ga	NA	NA	46	NA	1	1139	116	262	0	988	1200	2385	661	820	163	-N	2385	773.4	3.08	1.99	NA	D082_15360	hypothetical protein	TU1727	D082_15350
Chr	TU1779	1574881	1574980	+	a	NA	NA	NA	NA	0	142	39	98	0	1097	205	2385	313	345	41	-N	2385	466.5	5.11	2.17	0.673793	NA	NA	NA	D082_15750
Chr	TU2240	1937103	1937672	+	ga	NA	NA	32	97	1	747	735	851	26	2231	1551	2385	1287	1209	123	-N	2385	1114.5	2.14	1.07	NA	D082_19640	ADP-ribose pyrophosphatase	TU2239	D082_19670, D082_19660, D082_19650, D082_19630
Chr	TU2722	2326016	2325555	-	g	NA	NA	18	NA	1	178	155	98	52	658	410	2385	104	173	82	-N	2385	429.5	5.55	3.62	1	D082_23560	DNA primase	NA	NA
Chr	TU3275	2817589	2816858	-	ga	NA	NA	29	406	1	391	928	589	26	1939	1170	2385	1008	777	123	-N	2385	933.6	2.55	1.23	NA	D082_28330	ATP-dependent Clp protease adaptor protein ClpS Cyano2	TU3273, TU3276	D082_28310, D082_28320, D082_28340
pSYLB	TU6091	90599	89821	-	g	NA	NA	48	NA	2	320	39	65	0	73	0	2385	0	432	0	-N	2385	331.4	7.2	5.52	1	D082_51050, D082_51060	Nitrilase | hypothetical protein	NA	NA
Chr	TU103	88103	89113	+	a	NA	NA	NA	NA	0	2384	812	785	105	366	1638	628	765	1684	531	15C	2384	969.8	2.46	1.42	NA	NA	NA	TU104	D082_00860, D082_00855, D082_00850, D082_00845
Chr	TU2573	2222849	2220974	-	ga	NA	2221825	28	174	1	2384	619	851	79	1207	1697	377	1287	1468	245	15C	2384	1021.4	2.33	1.4	NA	D082_22500	Peptide chain release factor 3	TU2572, TU2574	NA
Chr	TU3820	3298488	3298170	-	a	NA	NA	NA	NA	0	2384	232	1080	26	1244	878	795	765	1597	123	15C	2384	912.4	2.61	1.49	NA	NA	NA	TU3819	D082_33160
Chr	TU2537	2184427	2185654	+	ga	2184432	NA	27	679	1	1601	502	1342	26	2378	1141	1926	1008	1511	286	-Fe	2378	1172.1	2.03	1.23	NA	D082_22190	photosystem I assembly related protein Ycf3	TU2538	D082_22220, D082_22210, D082_22200
Chr	TU42	43087	40671	-	gai	43086	NA	419	147	1	1709	116	785	0	2377	1639	2008	904	1554	123	-Fe	2377	1121.5	2.12	1.18	NA	D082_00350	Oligopeptide ABC transporter, periplasmic oligopeptide-binding protein OppA	TU41, TU43	D082_00345
Chr	TU1938	1723098	1720292	-	ga	NA	NA	79	1117	1	2278	155	883	0	2377	819	2134	417	1381	163	-Fe	2377	1060.7	2.24	1.04	NA	D082_17290	Hypothetical with similarity to BchE, but NOT Mg-protoporphyrin monomethyl ester cyclase (anaerobic)	TU1939, TU1940, TU1941, TU1942	D082_17280, D082_17300, D082_17310, D082_17320
Chr	TU3381	2902981	2902682	-	a	NA	NA	NA	NA	0	1246	774	1112	26	2377	1317	1674	1321	1727	163	-Fe	2377	1173.7	2.03	1.38	NA	NA	NA	TU3379	D082_29260
Chr	TU76	63428	63998	+	a	NA	NA	NA	NA	0	1317	116	491	26	1683	2165	1088	1043	2374	245	exp. P.	2374	1054.8	2.25	1.1	NA	NA	NA	TU75	D082_00630, D082_00620, D082_00610, D082_00600
pSYLA	TU5091	80821	80626	-	a	80634	NA	NA	NA	0	890	1044	916	26	1902	1551	921	1913	2374	164	exp. P.	2374	1170.1	2.03	1.24	NA	NA	NA	TU5092	D082_40850
Chr	TU1372	1196374	1194169	-	g	NA	NA	35	100	2	1317	39	523	0	1829	2370	2009	1078	2331	204	HL	2370	1170	2.03	1.02	NA	D082_11970, D082_11960	GDP-D-mannose dehydratase, Nucleoside-diphosphate-sugar epimerases	NA	NA
Chr	TU2085	1829113	1827270	-	g	NA	1828226	36	NA	2	2242	580	1145	79	1609	2370	879	1287	1770	0	HL	2370	1196.1	1.98	1.06	NA	D082_18480, D082_18470	GDP-L-fucose synthase, prolyl oligopeptidase family protein	NA	NA
Chr	TU98	87567	81278	-	ga	NA	NA	32	347	3	214	271	1341	105	658	88	2134	2364	561	245	-P	2364	798.1	2.96	1.11	NA	D082_00830, D082_00820, D082_00810	Glycogen phosphorylase;db_xref=GO:0004645, OXALATE DECARBOXYLASE, Cytochrome c family protein;db_xref=GO:0005506,GO:0006118,GO:0009055,GO:0020037	TU100, TU97, TU99	D082_00800
Chr	TU1269	1111005	1111440	+	a	NA	NA	NA	NA	0	2349	39	556	0	841	1609	795	1217	1036	204	15C	2349	864.6	2.72	1.46	NA	NA	NA	TU1268	D082_11210, D082_11200, D082_11190, D082_11180, D082_11170, D082_11160, D082_11150, D082_11140, D082_11130, D082_11120, D082_11110
Chr	TU2858	2450251	2448373	-	gi	NA	NA	868	89	2	2349	309	687	52	768	849	167	1182	1209	490	15C	2349	806.2	2.91	1.94	NA	D082_24750, D082_24740	hypothetical protein, hypothetical protein	NA	NA
Chr	TU1201	1059242	1059517	+	a	1059280	NA	NA	NA	0	2348	77	588	0	1609	1580	1842	835	1511	245	15C	2348	1063.5	2.21	1.27	NA	NA	NA	TU1200	D082_10660
Chr	TU1656	1476495	1478594	+	gai	NA	1477969	802	NA	1	1352	1006	1014	79	1975	673	2344	1182	993	327	-N	2344	1094.5	2.14	1.19	NA	D082_14820	Flagellar hook-length control protein FliK	TU1657, TU1658, TU1659, TU1660	NA
Chr	TU2535	2183914	2182626	-	gai	NA	NA	50	123	1	1922	271	687	26	1426	995	2344	1182	1684	82	-N	2344	1061.9	2.21	1.22	NA	D082_22170	Oligopeptide transport system permease protein OppC	TU2536	NA
Chr	TU3014	2571936	2572069	+	a	NA	NA	NA	NA	0	249	232	458	52	1097	351	2344	452	475	163	-N	2344	587.3	3.99	2.14	0.598135	NA	NA	TU3013	D082_26020
Chr	TU3037	2594523	2594950	+	a	NA	NA	NA	NA	0	747	193	622	0	841	146	2344	487	604	327	-N	2344	631.1	3.71	2.79	0.998018	NA	NA	TU3036	D082_26190, D082_26180, D082_26170, D082_26160
Chr	TU3650	3155070	3156889	+	ga	NA	NA	41	90	2	249	39	0	0	146	29	2344	70	820	0	-N	2344	369.7	6.34	2.86	0.998615	D082_31810, D082_31820	Acetylglutamate kinase;db_xref=GO:0003991, Urease accessory protein UreF;db_xref=GO:0006807,GO:0016151	TU3651	NA
Chr	TU3714	3216314	3216055	-	a	NA	NA	NA	NA	0	107	851	98	0	146	59	2344	70	993	0	-N	2344	466.8	5.02	2.36	0.897944	NA	NA	TU3712	D082_32320
Chr	TU3867	3333133	3333359	+	a	NA	NA	NA	NA	0	356	890	393	26	988	351	2344	661	475	123	-N	2344	660.7	3.55	2.37	0.914584	NA	NA	TU3866	D082_33540
pSYLA	TU5057	46981	46202	-	a	NA	NA	NA	NA	0	641	77	1047	0	585	234	2344	939	432	777	-N	2344	707.6	3.31	2.24	0.669869	NA	NA	TU5058	D082_40550, D082_40550
Chr	TU244	205174	204182	-	g	NA	NA	26	222	2	249	696	622	105	2341	878	1465	243	734	0	-Fe	2341	733.3	3.19	1.6	NA	D082_02180, D082_02170	hypothetical protein, hypothetical protein	NA	NA
Chr	TU373	301483	304210	+	ga	NA	NA	50	440	3	285	851	327	0	2341	1287	2093	1704	1640	245	-Fe	2341	1077.3	2.17	1.12	NA	D082_03130, D082_03135, D082_03140	hypothetical protein, transposase, hypothetical protein	TU374, TU375, TU376, TU377	D082_03150
Chr	TU1347	1175569	1175944	+	a	NA	NA	NA	NA	0	605	387	622	105	2341	761	963	800	691	409	-Fe	2341	768.4	3.05	2.43	0.985664	NA	NA	TU1345	D082_11750, D082_11740
Chr	TU3659	3163727	3163626	-	a	NA	NA	NA	NA	0	1210	39	654	0	768	2341	963	487	863	204	HL	2341	752.9	3.11	1.93	NA	NA	NA	TU3657	NA
Chr	TU128	106621	106834	+	a	106833	NA	NA	NA	0	2314	387	719	393	1061	615	1213	696	950	736	15C	2314	908.4	2.55	1.91	NA	NA	NA	TU127, TU129	D082_01110
Chr	TU2121	1849603	1849704	+	a	NA	NA	NA	NA	0	2313	155	818	0	1024	1346	670	765	2202	368	15C	2313	966.1	2.39	1.05	NA	NA	NA	TU2120	D082_18670
Chr	TU2987	2552865	2555167	+	ga	NA	2554450	18	293	1	2313	271	720	0	841	1083	335	765	648	327	15C	2313	730.3	3.17	2.14	0.648778	D082_25830	drug sensory protein A	TU2988, TU2989	D082_25850, D082_25840
Chr	TU3645	3149244	3150302	+	ga	NA	3149367	121	NA	1	2313	232	491	0	658	1521	460	765	1727	0	15C	2313	816.7	2.83	1.34	NA	D082_31740	RfbJ protein	TU3644, TU3646	D082_31760, D082_31750
pSYLC	TU7031	40164	39249	-	gai	NA	NA	253	NA	1	2313	464	523	157	1280	790	1632	1043	1079	531	15C	2313	981.2	2.36	1.42	NA	D082_60490	Two-component response regulator	TU7032	NA
Chr	TU123	101979	101741	-	a	NA	NA	NA	NA	0	1388	928	1276	681	2304	995	1632	1147	820	1717	-Fe	2304	1288.8	1.79	1.34	NA	NA	NA	TU121	D082_01020, D082_01040, D082_01050
Chr	TU696	578482	578651	+	a	NA	NA	NA	NA	0	1530	851	1145	0	2304	1053	1548	939	1079	777	-Fe	2304	1122.6	2.05	1.49	NA	NA	NA	TU695	D082_06090, D082_06080, D082_06070
Chr	TU716	592744	589956	-	ga	NA	NA	40	201	2	0	0	0	0	2304	59	0	0	0	0	-Fe	2304	236.3	9.75	39.05	1	D082_06180, D082_06170	hypothetical protein, Zinc-regulated outer membrane porin	TU715	NA
Chr	TU1155	1000948	999613	-	gai	NA	NA	174	502	1	569	39	196	26	2304	59	293	35	216	41	-Fe	2304	377.8	6.1	4.05	1	D082_09940	Iron-sulfur cluster regulator SufR	TU1154, TU1156	D082_09930, D082_09950, D082_09970, D082_09980, D082_09990, D082_10000
Chr	TU1990	1762482	1762588	+	a	NA	NA	NA	NA	0	2135	387	720	26	2304	2077	921	1217	2288	82	-Fe	2304	1215.7	1.9	1.01	NA	NA	NA	TU1989	D082_17740
Chr	TU109	92440	92539	+	a	NA	NA	NA	NA	0	961	77	360	0	1061	439	2302	417	302	286	-N	2302	620.5	3.71	2.17	0.674249	NA	NA	TU110	D082_00920, D082_00910, D082_00900
Chr	TU1527	1354338	1353532	-	a	NA	NA	NA	NA	0	1886	503	1080	131	1792	1287	2302	1600	1338	490	-N	2302	1240.9	1.86	1.22	NA	NA	NA	TU1523	D082_13670
Chr	TU1551	1371799	1371913	+	a	1371809	NA	NA	NA	0	1353	348	556	0	1280	936	2302	661	604	245	-N	2302	828.5	2.78	1.7	NA	NA	NA	TU1550	D082_13800, D082_13790, D082_13780
Chr	TU2441	2092915	2092850	-	an	NA	NA	NA	NA	0	356	116	131	26	805	146	2302	730	561	0	-N	2302	517.3	4.45	2.86	0.998827	NA	NA	TU2440	NA
Chr	TU2610	2242055	2241388	-	ai	2241659, 2241660	2241660	NA	NA	0	2171	155	261	0	1427	1932	2302	1182	1813	41	-N	2302	1128.4	2.04	1.06	NA	NA	NA	TU2609	D082_22660
Chr	TU2751	2355256	2354823	-	gi	NA	NA	196	NA	1	1886	387	949	0	2231	556	2302	1182	1209	409	-N	2302	1111.1	2.07	1.03	NA	D082_23850	hypothetical protein	NA	NA
Chr	TU2766	2371923	2371143	-	ga	NA	NA	106	222	1	996	155	1211	0	622	0	2302	1982	1554	204	-N	2302	902.6	2.55	1.16	NA	D082_23980	Guanine deaminase	TU2765, TU2767	D082_23990
Chr	TU2836	2429563	2429150	-	a	NA	NA	NA	NA	0	783	271	294	79	951	731	2302	522	389	123	-N	2302	644.5	3.57	2.42	0.936327	NA	NA	TU2835	D082_24530
Chr	TU3893	3353856	3354244	+	g	NA	NA	30	NA	1	142	77	196	0	549	263	2302	209	173	0	-N	2302	391.1	5.89	4.19	1	D082_33740	Pyruvate kinase	NA	NA
Chr	TU4030	3463547	3464992	+	ga	NA	3464648, 3464253	27	NA	2	890	77	589	52	1097	1229	2302	591	1122	327	-N	2302	827.6	2.78	1.87	NA	D082_34950, D082_34960	hypothetical protein, Circadian phase modifier	TU4029	NA
Chr	TU2521	2171736	2171650	-	a	2171734	NA	NA	NA	0	1353	1315	916	26	2158	995	2301	1182	1123	531	-N	2301	1190	1.93	1.07	NA	NA	NA	NA	D082_22080
Chr	TU853	710990	710858	-	an	NA	NA	NA	NA	0	2100	39	131	0	475	2282	126	348	561	245	HL	2282	630.7	3.62	1.09	NA	NA	NA	TU854	NA
Chr	TU532	441299	441729	+	a	NA	NA	NA	NA	0	2278	0	196	26	1573	673	1716	626	820	163	15C	2278	807.1	2.82	1.33	NA	NA	NA	TU530	D082_04460
Chr	TU1099	947993	948043	+	n	NA	NA	NA	NA	0	2278	232	98	79	1024	380	126	1878	734	654	15C	2278	748.3	3.04	1.21	NA	NA	NA	NA	NA
Chr	TU1392	1210430	1209994	-	a	NA	NA	NA	NA	0	2278	116	654	0	1134	1990	879	869	1684	123	15C	2278	972.7	2.34	1.14	NA	NA	NA	TU1391	D082_12120
Chr	TU2949	2521840	2523675	+	ga	2521841	2523315	23	184	1	2278	0	719	0	512	1024	126	452	605	82	15C	2278	579.8	3.93	2.22	0.781266	D082_25630	Beta-carotene ketolase	TU2950	D082_25640, D082_25620
Chr	TU3233	2777147	2776236	-	ga	2777146	NA	24	153	1	2278	78	261	0	1170	1404	1005	696	1338	82	15C	2278	831.2	2.74	1.62	NA	D082_27930	hypothetical protein	TU3232	NA
Chr	TU2659	2284373	2284288	-	an	NA	NA	NA	NA	0	391	309	294	0	2268	644	2009	904	1511	0	-Fe	2268	833	2.72	1.13	NA	NA	NA	TU2660	NA
Chr	TU3497	3008932	3007974	-	ga	NA	NA	40	103	1	1210	774	1472	262	2268	2253	921	2121	1468	736	-Fe	2268	1348.5	1.68	1.01	NA	D082_30250	Cyanophycinase	TU3498	NA
Chr	TU643	532907	531640	-	ga	NA	NA	31	NA	1	463	39	393	0	1061	966	2260	348	820	0	-N	2260	635	3.56	2.13	0.598546	D082_05610	hypothetical protein	TU644, TU645, TU646	NA
Chr	TU879	744619	746202	+	gai	NA	NA	79	800	1	641	503	752	0	1536	468	2260	452	691	163	-N	2260	746.6	3.03	1.47	NA	D082_07570	Carbonic anhydrase	TU878, TU880	D082_07590, D082_07580
Chr	TU1004	860857	861310	+	ai	NA	NA	NA	NA	0	214	39	393	0	695	556	2260	174	691	123	-N	2260	514.5	4.39	3.25	0.999982	NA	NA	TU1005	D082_08630
Chr	TU1928	1714907	1715479	+	ga	NA	NA	46	74	1	356	503	687	26	732	234	2260	522	734	245	-N	2260	629.9	3.59	3.08	0.999748	D082_17220	Glyoxalase family protein	TU1929	NA
Chr	TU794	657068	654633	-	ga	NA	NA	164	1087	2	2242	77	916	0	1573	2194	1883	1113	1899	123	15C	2242	1202	1.87	1.02	NA	D082_06770, D082_06760	Permeases of the major facilitator superfamily, Na+-dependent transporters of the SNF family	TU793, TU795, TU796	D082_06750, D082_06780
Chr	TU1037	891103	890342	-	a	NA	NA	NA	NA	0	2242	39	196	26	585	497	209	382	863	123	15C	2242	516.2	4.34	2.6	0.990488	NA	NA	TU1038	D082_08940
Chr	TU1061	920132	922972	+	ga	NA	NA	131	210	3	2242	77	752	0	914	936	586	626	1468	123	15C	2242	772.4	2.9	1.53	NA	D082_09190, D082_09200, D082_09210	Protoporphyrin IX Mg-chelatase subunit I;db_xref=GO:0016851, hypothetical protein, Tyrosyl-tRNA synthetase;db_xref=GO:0004831	TU1062, TU1063, TU1064	NA
Chr	TU1412	1225988	1225836	-	a	NA	NA	NA	NA	0	2242	116	164	0	475	205	502	313	216	41	15C	2242	427.4	5.25	4.47	1	NA	NA	TU1411	D082_12300, D082_12310
Chr	TU2189	1897568	1897217	-	a	NA	NA	NA	NA	0	2242	271	327	52	585	849	167	695	1036	286	15C	2242	651	3.44	2.16	0.756325	NA	NA	TU2188, TU2190	D082_19180, D082_19190, D082_19200
Chr	TU3025	2584878	2585772	+	a	NA	NA	NA	NA	0	2242	0	131	0	988	966	419	313	1122	123	15C	2242	630.4	3.56	2	0.454345	NA	NA	TU3021	D082_26090, D082_26080
Chr	TU26	25502	25068	-	g	NA	NA	72	NA	1	2029	77	883	0	2231	1785	795	2191	1684	572	-Fe	2231	1224.7	1.82	1.02	NA	D082_00180	Glycosyltransferase	NA	NA
Chr	TU218	185667	182928	-	g	NA	183337, 184986	37	86	4	1317	1083	851	262	2231	1931	1800	1495	907	572	-Fe	2231	1244.9	1.79	1.16	NA	D082_01920, D082_01910, D082_01900, D082_01890	soluble [2Fe-2S] ferredoxin, Inositol-1-monophosphatase, dihydroflavonol 4-reductase, Heavy metal transport/detoxification protein	NA	NA
Chr	TU1830	1626384	1626283	-	a	NA	NA	NA	NA	0	1673	193	262	0	2231	1873	419	661	1597	163	-Fe	2231	907.2	2.46	1.19	NA	NA	NA	TU1829	D082_16300
Chr	TU3052	2611995	2611808	-	a	NA	NA	NA	NA	0	996	193	1276	26	2231	1931	1800	869	1122	695	-Fe	2231	1113.9	2	1.16	NA	NA	NA	NA	D082_26330
Chr	TU3329	2860212	2859686	-	ga	NA	NA	25	322	1	712	464	687	0	2231	410	1548	939	820	163	-Fe	2231	797.4	2.8	1.44	NA	D082_28810	hypothetical protein	TU3327	D082_28790, D082_28800
Chr	TU3419	2930229	2929622	-	g	NA	NA	27	17	1	1922	39	425	0	1317	2224	293	904	863	41	HL	2224	802.8	2.77	1.16	NA	D082_29550	Translation elongation factor P	NA	NA
Chr	TU3707	3213906	3213804	-	a	NA	NA	NA	NA	0	1246	39	393	52	1536	2224	879	417	777	123	HL	2224	768.6	2.89	1.45	NA	NA	NA	NA	D082_32300
Chr	TU3792	3268481	3270449	+	ga	NA	3268980	14	491	1	1815	348	1080	0	1500	2224	586	835	1252	163	HL	2224	980.3	2.27	1.23	NA	D082_32860	Cysteinyl-tRNA synthetase	TU3793, TU3794	D082_32920, D082_32910, D082_32900, D082_32890, D082_32880, D082_32870
Chr	TU3814	3295332	3294210	-	ga	NA	3294476	37	60	1	1352	232	327	26	1207	2224	84	487	432	123	HL	2224	649.4	3.42	1.64	NA	D082_33120	Daunorubicin resistance ATP-binding protein drrA	TU3815	NA
Chr	TU488	394784	397495	+	gai	NA	395614	398	140	2	1246	77	327	0	878	556	2218	591	389	163	-N	2218	644.5	3.44	1.78	NA	D082_04110, D082_04120	hypothetical protein, Nucleoside triphosphate pyrophosphohydrolase MazG	TU487, TU489	D082_04130
Chr	TU656	541884	540806	-	ga	NA	NA	32	330	1	249	696	491	550	951	614	2218	904	389	204	-N	2218	726.6	3.05	2.33	0.867666	D082_05710	hypothetical protein	NA	D082_05700
Chr	TU1182	1042606	1043344	+	g	NA	NA	1	NA	1	1424	155	785	183	512	1112	2218	1426	1597	531	-N	2218	994.3	2.23	1.39	NA	D082_10510	Amino acid permease	NA	NA
Chr	TU2025	1787219	1787592	+	a	NA	NA	NA	NA	0	1068	309	556	0	841	527	2218	1008	604	82	-N	2218	721.3	3.08	2.08	0.535555	NA	NA	TU2024	D082_18080, D082_18070
Chr	TU2061	1812620	1812269	-	ai	NA	NA	NA	NA	0	249	232	687	0	622	527	2218	243	777	82	-N	2218	563.7	3.93	2.85	0.998076	NA	NA	TU2060, TU2062	D082_18320, D082_18340, D082_18350, D082_18360
Chr	TU2084	1827160	1826129	-	ai	1826271	1826272	NA	NA	0	854	155	294	0	951	381	2218	313	950	41	-N	2218	615.7	3.6	2.33	0.867666	NA	NA	TU2083	NA
Chr	TU3256	2794159	2792442	-	ga	NA	NA	28	346	1	320	193	327	26	914	673	2218	591	734	41	-N	2218	603.7	3.67	2.43	0.936559	D082_28080	hypothetical protein	TU3255	D082_28070
pSYLB	TU6096	94162	93408	-	g	NA	NA	102	185	1	1601	77	1047	183	1207	585	2218	835	1252	327	-N	2218	933.2	2.38	1.39	NA	D082_51090	COGs COG3558	NA	NA
pSYLC	TU7027	29598	30431	+	ga	NA	NA	86	163	1	178	39	294	0	1097	59	2218	139	130	41	-N	2218	419.5	5.29	2.02	0.38023	D082_60350	hypothetical protein	TU7026	D082_60360, D082_60340
Chr	TU670	560877	559392	-	gai	NA	NA	99	148	1	2206	77	720	0	951	1170	84	869	1036	123	15C	2206	723.6	3.05	1.89	NA	D082_05870	hypothetical protein	TU669, TU671, TU672	NA
Chr	TU855	711063	712083	+	ga	NA	711432, 711234	39	3	2	2206	464	785	105	1646	1112	1716	1078	1252	450	15C	2206	1081.4	2.04	1.29	NA	D082_07250, D082_07260	phosphoribosyltransferase, hypothetical protein	TU856	NA
Chr	TU3439	2953341	2955391	+	ga	NA	2954992, 2954299	48	339	2	2206	77	622	52	1170	1697	837	869	1036	163	15C	2206	872.9	2.53	1.3	NA	D082_29730, D082_t39	Glycogen synthase, ADP-glucose transglucosylase;db_xref=GO:0009011, tRNA-Lys;note=tRNA-Lys-TTT	TU3440, TU3441, TU3442	NA
Chr	TU3929	3380148	3380279	+	ga	NA	NA	0	NA	1	2206	116	262	0	658	1112	167	765	1036	163	15C	2206	648.5	3.4	1.98	NA	D082_34050	hypothetical protein	TU3928	D082_34040
Chr	TU101	87692	88102	+	ga	NA	NA	26	124	1	463	2205	556	393	1829	878	1214	1008	1295	2166	42C	2205	1200.7	1.84	1.02	NA	D082_00840	hypothetical protein	TU102	NA
Chr	TU2853	2448372	2446013	-	ga	NA	2447304, 2447915	110	102	1	996	2205	883	498	1975	936	2009	522	691	1022	42C	2205	1173.7	1.88	1.1	NA	D082_24730	hypothetical protein	TU2852, TU2854, TU2855, TU2856, TU2857	NA
pSYLA	TU5088	80625	76473	-	ga	NA	79997, 77133, 76975	42	NA	5	463	2205	851	183	1317	1551	1004	1113	1727	245	42C	2205	1065.9	2.07	1.28	NA	D082_40800, D082_40810, D082_40820, D082_40830, D082_40840	ATP-dependent protease La Type I | putative cytoplasmic protein | hypothetical protein | hypothetical protein | hypothetical protein	TU5087, TU5089, TU5090	NA
Chr	TU931	802074	802196	+	a	802095	NA	NA	NA	0	1032	1083	687	52	2195	586	1883	834	1165	245	-Fe	2195	976.2	2.25	1.17	NA	NA	NA	TU930	D082_08080
Chr	TU1002	858956	860397	+	ga	NA	NA	296	NA	1	1174	812	851	26	2195	1638	2134	1356	993	450	-Fe	2195	1162.9	1.89	1.03	NA	D082_08610	2-phospho-L-lactate transferase like, CofD-like	NA	D082_08600
Chr	TU3152	2708324	2707706	-	a	NA	NA	NA	NA	0	961	1238	1080	367	2195	1785	1758	1321	1597	940	-Fe	2195	1324.2	1.66	1.23	NA	NA	NA	NA	D082_27310
Chr	TU3583	3084220	3084581	+	i	NA	NA	NA	NA	1	498	812	654	131	2195	966	1925	835	1122	123	-Fe	2195	926.1	2.37	1.14	NA	D082_31070	hypothetical protein	NA	NA
Chr	TU3908	3364285	3367483	+	ga	NA	NA	134	242	1	1530	348	1505	0	2195	1112	1758	835	1079	82	-Fe	2195	1044.4	2.1	1.25	NA	D082_33900	Signal transduction histidine kinase	TU3909, TU3910, TU3911, TU3912	D082_33910, D082_33890
Chr	TU2577	2225550	2225824	+	a	NA	NA	NA	NA	0	2064	116	785	0	695	2194	293	1704	1856	82	HL	2194	978.9	2.24	1.06	NA	NA	NA	TU2575, TU2578	D082_22520, D082_22510
Chr	TU3122	2682336	2679043	-	ga	NA	2681964	15	63	1	2171	0	687	26	1646	2194	1130	730	432	695	HL	2194	971.1	2.26	1.01	NA	D082_27110	RND efflux system, inner membrane transporter CmeB	TU3121	D082_27100
Chr	TU3290	2828035	2826891	-	g	NA	NA	53	41	2	1317	426	327	0	1902	2194	1004	800	820	286	HL	2194	907.6	2.42	1.15	NA	D082_28480, D082_28470	4Fe-4S ferredoxin, iron-sulfur binding, Branched-chain amino acid transport ATP-binding protein LivF	NA	NA
Chr	TU3481	2992610	2994337	+	ga	NA	NA	41	238	1	2029	155	1145	105	1829	2194	963	730	1036	286	HL	2194	1047.2	2.1	1.08	NA	D082_30120	Signal recognition particle, subunit Ffh SRP54	TU3482	NA
pSYLA	TU5079	69266	69368	+	a	69267	NA	NA	NA	0	925	0	262	0	1243	2194	334	348	1468	41	HL	2194	681.5	3.22	1.49	NA	NA	NA	NA	D082_40750
Chr	TU632	522223	522361	+	an	NA	NA	NA	NA	0	285	1547	1243	708	1463	556	2176	1182	604	1349	-N	2176	1111.3	1.96	1.41	NA	NA	NA	TU629, TU633	D082_05540, D082_05530, D082_05500, D082_05490, D082_05480, D082_05470
Chr	TU1425	1237022	1237123	+	a	NA	NA	NA	NA	0	783	155	622	0	951	1141	2176	765	1425	82	-N	2176	810	2.69	1.53	NA	NA	NA	NA	D082_12440
Chr	TU1670	1485749	1487374	+	i	1486107, 1486953	1486107, 1486953	NA	NA	1	1495	657	490	105	2121	1872	2176	1077	2072	491	-N	2176	1255.6	1.73	1.03	NA	D082_14880	Glycolate dehydrogenase, subunit GlcD	NA	NA
Chr	TU2011	1776402	1776503	+	an	NA	NA	NA	NA	0	1032	1044	1930	0	622	1258	2176	452	1295	490	-N	2176	1029.9	2.11	1.13	NA	NA	NA	TU2010	D082_17930, D082_17920, D082_17910
Chr	TU2497	2148829	2148645	-	a	NA	NA	NA	NA	0	463	232	164	0	878	410	2176	417	389	82	-N	2176	521.1	4.18	2.48	0.953755	NA	NA	TU2496	D082_21860, D082_21870
Chr	TU2921	2500910	2500809	-	a	NA	NA	NA	NA	0	391	232	1047	52	1683	380	2176	487	1036	204	-N	2176	768.8	2.83	1.29	NA	NA	NA	TU2920	D082_25420
Chr	TU3129	2685809	2688558	+	ga	NA	2687058	99	185	1	1993	658	687	105	1426	878	2176	939	777	940	-N	2176	1057.9	2.06	1.09	NA	D082_27180	Mannose-1-phosphate guanylyltransferase / Phosphomannomutase	TU3130, TU3131	D082_27190, D082_27170
Chr	TU1302	1146844	1146507	-	a	NA	NA	NA	NA	0	2171	0	360	0	658	936	209	243	475	0	15C	2171	505.2	4.3	2.32	0.884507	NA	NA	TU1301	D082_11510, D082_11520
Chr	TU1581	1405229	1402508	-	gi	NA	NA	885	NA	2	2171	77	818	26	1170	673	1046	487	1209	204	15C	2171	788.1	2.75	1.8	NA	D082_14160, D082_14150	Fe-S oxidoreductases of moaA/nifB/pqqE family, DedA family protein, putative	NA	NA
Chr	TU1805	1602638	1603142	+	ai	NA	NA	NA	NA	0	2171	0	294	0	1317	1287	419	939	1295	82	15C	2171	780.4	2.78	1.65	NA	NA	NA	NA	D082_16030
Chr	TU2778	2378954	2379877	+	ga	NA	NA	69	534	1	2171	0	393	0	439	907	126	452	734	41	15C	2171	526.3	4.13	2.39	0.93402	D082_24050	hypothetical protein	TU2779	D082_24080, D082_24070, D082_24060
Chr	TU3944	3393576	3393435	-	a	3393536	NA	NA	NA	0	1887	619	1342	1389	1207	2166	1088	1669	1899	981	HL	2166	1424.7	1.52	1.14	NA	NA	NA	TU3943	D082_34190
Chr	TU1458	1265827	1266905	+	g	NA	NA	30	86	1	1388	271	589	0	1902	2165	460	1147	1597	41	HL	2165	956	2.26	1.14	NA	D082_12790	Porphobilinogen deaminase	NA	NA
Chr	TU1445	1261579	1256003	-	ga	NA	1257830	63	113	8	1424	116	687	0	2158	1434	1172	1182	2115	204	-Fe	2158	1049.2	2.06	1.02	NA	D082_12730, D082_12720, D082_12710, D082_12700, D082_12690, D082_12680, D082_12670, D082_12660	Putative multicomponent Na+:H+ antiporter subunit C, NADH dehydrogenase subunit 5, Putative Multisubunit sodium/proton antiporter, MrpE subunit, Na(+) H(+) antiporter subunit F;db_xref=GO:0006811,GO:0015075,GO:0016021, Na(+) H(+) antiporter subunit G, Putative multicomponent Na+:H+ antiporter subunit B, Multisubunit Na+/H+ antiporter, MnhB subunit, Cell division protein DivIC (FtsB), stabilizes F…	TU1446, TU1447, TU1448, TU1449, TU1450, TU1451, TU1452, TU1453	NA
Chr	TU2037	1794181	1795746	+	ga	NA	1794713	38	523	1	641	619	687	26	2158	819	1925	1252	1295	204	-Fe	2158	962.6	2.24	1.12	NA	D082_18160	Cytochrome c-type biogenesis protein CcsA/ResC	TU2038	D082_18170
Chr	TU2965	2536657	2533944	-	ga	2536622	NA	81	164	1	1921	1006	1407	52	1719	1931	2009	1078	2158	654	exp. P.	2158	1393.5	1.55	1.07	NA	D082_25670	ATP-dependent DNA helicase RecG	TU2966	NA
Chr	TU3957	3403908	3401724	-	ga	NA	NA	119	182	2	712	193	458	105	2158	1317	1590	382	1295	163	-Fe	2158	837.3	2.58	1.36	NA	D082_34280, D082_34270	hypothetical protein, hypothetical protein	TU3958	NA
Chr	TU1427	1238591	1238799	+	a	NA	NA	NA	NA	0	2135	77	0	0	732	585	209	209	518	82	15C	2135	454.7	4.7	2.92	0.999791	NA	NA	TU1426, TU1428	D082_12480, D082_12470, D082_12450
Chr	TU1566	1382831	1384665	+	ga	NA	NA	177	53	1	2135	77	327	26	732	176	711	452	432	368	15C	2135	543.6	3.93	2.92	0.999791	D082_13960	GTP-binding protein HflX	TU1567	D082_13970
Chr	TU1641	1461886	1462533	+	a	NA	NA	NA	NA	0	2135	193	1145	26	1500	1258	670	1460	1899	245	15C	2135	1053.1	2.03	1.12	NA	NA	NA	TU1637	D082_14690, D082_14680, D082_14670, D082_14660, D082_14650, D082_14640, D082_14630, D082_14620
Chr	TU2604	2238381	2237806	-	a	NA	NA	NA	NA	0	2135	116	262	0	768	527	1004	417	777	286	15C	2135	629.2	3.39	2.13	0.832844	NA	NA	TU2602, TU2605	D082_22640
Chr	TU2760	2370505	2368839	-	ga	NA	NA	45	275	1	2135	39	818	26	622	1551	167	904	993	163	15C	2135	741.8	2.88	1.38	NA	D082_23960	Biotin carboxylase of acetyl-CoA carboxylase	TU2759, TU2761, TU2762	D082_23950
Chr	TU3804	3286435	3284912	-	ga	NA	NA	38	583	1	2135	39	523	0	402	614	167	417	950	41	15C	2135	528.8	4.04	2.25	0.841833	D082_33010	rRNA small subunit methyltransferase H	TU3803, TU3805	D082_32990, D082_33000
Chr	TU20	20572	20472	-	a	NA	NA	NA	NA	0	71	967	262	0	1207	527	2134	765	648	82	-N	2134	666.3	3.2	1.77	NA	NA	NA	TU19	D082_00130, D082_00140
Chr	TU640	526597	529277	+	gai	NA	NA	37	168	2	391	774	556	79	1390	497	2134	1078	345	368	-N	2134	761.2	2.8	1.54	NA	D082_05570, D082_05580	[NiFe] hydrogenase nickel incorporation-associated protein HypB, NAD(P)HX epimerase / NAD(P)HX dehydratase	TU641, TU642	D082_05600, D082_05590, D082_05585
Chr	TU806	661038	661980	+	ga	NA	NA	29	272	1	1068	1199	1276	79	1536	819	2134	1600	518	368	-N	2134	1059.7	2.01	1.33	NA	D082_06830	hypothetical protein	TU805, TU807	D082_06850, D082_06840
Chr	TU1147	991677	992360	+	ai	NA	NA	NA	NA	0	747	1238	916	105	1134	527	2134	869	1166	286	-N	2134	912.2	2.34	1.72	NA	NA	NA	TU1148	NA
Chr	TU2558	2209981	2209735	-	a	NA	NA	NA	NA	0	427	309	262	52	1646	614	2134	452	648	123	-N	2134	666.7	3.2	1.3	NA	NA	NA	TU2557	D082_22380
Chr	TU2730	2331702	2332694	+	gai	NA	NA	788	NA	1	498	39	164	0	732	673	2134	417	389	82	-N	2134	512.8	4.16	2.92	0.99904	D082_23620	hypothetical protein	TU2731	D082_23630
Chr	TU2850	2443057	2443157	+	a	NA	NA	NA	NA	0	498	271	262	26	622	88	2134	487	389	123	-N	2134	490	4.36	3.43	0.999995	NA	NA	TU2849	D082_24700
Chr	TU2946	2519242	2519856	+	a	NA	NA	NA	NA	0	996	0	196	0	1061	702	2134	348	950	123	-N	2134	651	3.28	2.01	0.361757	NA	NA	TU2945	D082_25590
Chr	TU3120	2676482	2676582	+	a	NA	NA	NA	NA	0	676	464	981	183	1829	1083	2134	1252	1209	695	-N	2134	1050.6	2.03	1.17	NA	NA	NA	TU3119	D082_27090, D082_27080
pSYLB	TU6084	82641	83346	+	ga	NA	NA	15	NA	2	356	967	425	26	1134	1638	2134	1043	777	123	-N	2134	862.3	2.47	1.3	NA	D082_50950, D082_50960	hypothetical protein | hypothetical protein	TU5085	NA
pSYLB	TU6095	93370	92921	-	g	NA	NA	21	NA	1	498	309	33	52	37	29	2134	104	820	82	-N	2134	409.8	5.21	2.6	0.979859	D082_51080	Transcriptional regulator DegU, LuxR family	NA	NA
Chr	TU1787	1583399	1583318	-	ai	NA	NA	NA	NA	0	0	2128	0	472	0	0	0	0	0	0	42C	2128	260	8.18	4.51	1	NA	NA	TU1784	NA
Chr	TU340	270283	270592	+	a	NA	NA	NA	NA	0	676	1315	1865	157	1902	673	1632	904	691	2125	stat. P.	2125	1194	1.78	1.12	NA	NA	NA	TU339	D082_02870, D082_02860
Chr	TU466	375232	375392	+	a	NA	NA	NA	NA	0	214	503	851	26	2121	410	1632	522	432	123	-Fe	2121	683.4	3.1	1.3	NA	NA	NA	TU465	D082_03960, D082_03950, D082_03940, D082_03920
Chr	TU2003	1770707	1771739	+	ga	NA	NA	106	57	1	1993	967	818	210	2121	1258	1172	1113	475	572	-Fe	2121	1069.9	1.98	1.06	NA	D082_17850	Dihydropteroate synthase	TU2002	D082_17830
Chr	TU3808	3287519	3287032	-	a	NA	NA	NA	NA	0	1068	309	622	26	2121	1258	1632	661	1856	123	-Fe	2121	967.6	2.19	1.14	NA	NA	NA	TU3807	D082_33020, D082_33030
Chr	TU2377	2053448	2051220	-	ga	NA	2052704	51	NA	3	1530	193	851	0	1719	2107	879	1426	2115	327	exp. P.	2115	1114.7	1.9	1	NA	D082_20790, D082_20780, D082_20770	Ornithine carbamoyltransferase;db_xref=GO:0004585, Trk system potassium uptake protein TrkA, hypothetical protein	TU2378	NA
Chr	TU52	48261	46825	-	ga	NA	NA	115	617	1	427	271	752	26	1317	2107	460	591	1036	163	HL	2107	715	2.95	1.6	NA	D082_00450	hypothetical protein	TU51, TU53	D082_00430, D082_00440
Chr	TU481	387874	390629	+	ga	NA	390118	33	23	1	1779	77	687	26	1390	2107	1297	1078	1295	123	HL	2107	985.9	2.14	1.18	NA	D082_04060	ClpB protein	TU482	NA
Chr	TU982	844975	841069	-	ga	NA	NA	55	NA	3	1068	0	196	0	1390	2107	251	417	1079	82	HL	2107	659	3.2	1.52	NA	D082_08510, D082_08500, D082_08480	MoaD and/or ThiS families, hypothetical protein, Calcium-transporting ATPase	TU980, TU983, TU984, TU985, TU986	D082_08490
Chr	TU132	108870	108770	-	a	NA	NA	NA	NA	0	2100	155	294	26	951	644	209	382	863	82	15C	2100	570.6	3.68	2.21	0.830692	NA	NA	TU130	D082_01120, D082_01130, D082_01140
Chr	TU1471	1277118	1282859	+	ga	NA	1278620	55	38	6	2100	0	131	52	585	731	335	70	216	123	15C	2100	434.3	4.84	2.87	0.998965	D082_12880, D082_12890, D082_12900, D082_12910, D082_12950, D082_12960	Serine phosphatase RsbU, regulator of sigma subunit;db_xref=GO:0004721, hypothetical protein, Argininosuccinate lyase;db_xref=GO:0004056, ADP-ribose pyrophosphatase;db_xref=GO:0047631, hypothetical protein, hypothetical protein	TU1472, TU1473, TU1474, TU1475, TU1476, TU1477	D082_12940, D082_12930, D082_12920, D082_12870
Chr	TU1960	1740130	1739313	-	gai	NA	NA	49	NA	1	2100	348	556	0	2048	1053	1883	765	1036	409	15C	2100	1019.8	2.06	1.03	NA	D082_17460	Holliday junction DNA helicase RuvB	TU1961	NA
Chr	TU2484	2140310	2139903	-	a	NA	NA	NA	NA	0	2100	155	1047	26	1865	2019	1423	1530	1943	123	15C	2100	1223.1	1.72	1.04	NA	NA	NA	TU2485	D082_21770
Chr	TU2602	2236896	2238186	+	ai	2237684	2237684	NA	NA	0	2100	580	1244	157	1719	761	1047	1251	1943	1472	15C	2100	1227.4	1.71	1.08	NA	NA	NA	TU2601, TU2603, TU2604	NA
Chr	TU2950	2524439	2523109	-	ga	NA	2524204	34	460	1	2100	77	589	0	951	1200	377	382	734	204	15C	2100	661.4	3.18	1.75	NA	D082_25640	Signal peptide peptidase SppA (Protease IV)	TU2949, TU2951	D082_25630
Chr	TU4003	3447173	3447652	+	a	NA	NA	NA	NA	0	2100	155	949	0	1902	1141	1256	661	1166	368	15C	2100	969.8	2.17	1.1	NA	NA	NA	TU4001	D082_34780, D082_34770
Chr	TU350	281363	279854	-	ai	NA	NA	NA	NA	0	1281	193	327	0	988	849	2093	313	561	204	-N	2093	680.9	3.07	1.63	NA	NA	NA	TU349, TU351	D082_02930
Chr	TU595	491886	492581	+	a	NA	NA	NA	NA	0	783	271	491	0	1390	322	2093	348	777	82	-N	2093	655.7	3.19	1.51	NA	NA	NA	TU594	D082_05190
Chr	TU1239	1088133	1091236	+	ga	NA	NA	145	367	1	320	348	131	26	439	439	2093	174	432	163	-N	2093	456.5	4.58	4.77	1	D082_10950	Multimodular transpeptidase-transglycosylase	TU1237, TU1240, TU1241	D082_10960
Chr	TU1449	1257731	1258037	+	a	NA	NA	NA	NA	0	1032	1238	1211	79	1353	439	2093	1287	1079	409	-N	2093	1022	2.05	1.55	NA	NA	NA	TU1445	D082_12730, D082_12720, D082_12710, D082_12700, D082_12690, D082_12680, D082_12670, D082_12660
Chr	TU2097	1836198	1836000	-	a	NA	NA	NA	NA	0	1495	1122	1211	79	1719	1200	2093	904	648	654	-N	2093	1112.5	1.88	1.22	NA	NA	NA	TU2096	D082_18560
Chr	TU3265	2803508	2805346	+	gai	NA	NA	559	350	1	676	116	458	52	805	761	2093	765	993	245	-N	2093	696.4	3.01	2.11	0.561013	D082_28180	Ribosomal large subunit pseudouridine synthase D	TU3266	D082_28190
Chr	TU3335	2862655	2862931	+	a	NA	NA	NA	NA	0	1032	1818	1603	131	2085	878	2093	1356	1166	204	-N	2093	1236.6	1.69	1	NA	NA	NA	TU3334	D082_28860
Chr	TU3463	2974731	2974832	+	a	NA	NA	NA	NA	0	107	851	294	0	878	176	2093	626	173	82	-N	2093	528	3.96	2.38	0.898284	NA	NA	TU3462	D082_29940, D082_29930, D082_29920
Chr	TU3781	3258746	3259657	+	ga	NA	NA	32	76	1	1459	2089	1276	105	1683	585	1758	1287	1122	286	42C	2089	1165	1.79	1.19	NA	D082_32720	Hydrolase of unknown specificity RsbQ, part of a novel [RsbQ - PAS domain] bacterial sensing module	TU3780	D082_32730, D082_32710
Chr	TU35	33031	33231	+	a	NA	NA	NA	NA	0	1566	1083	1047	157	2085	731	1423	1356	1079	490	-Fe	2085	1101.7	1.89	1.33	NA	NA	NA	TU34	D082_00320, D082_00310, D082_00300, D082_00290
Chr	TU169	135603	136569	+	a	NA	NA	NA	NA	0	1708	542	818	26	2085	2077	1256	1391	2029	286	-Fe	2085	1221.8	1.71	1	NA	NA	NA	TU167, TU170	D082_01390, D082_01380, D082_01370, D082_01360, D082_01350
Chr	TU1901	1683939	1683773	-	a	NA	NA	NA	NA	0	1032	658	687	131	2085	1112	1548	1008	1252	245	-Fe	2085	975.8	2.14	1.35	NA	NA	NA	TU1900	D082_16970
Chr	TU3455	2967682	2969293	+	ga	NA	NA	67	231	1	996	232	360	26	2085	1668	544	1182	1036	204	-Fe	2085	833.3	2.5	1.25	NA	D082_29870	Dihydrolipoamide acetyltransferase component of pyruvate dehydrogenase complex	NA	D082_29880
Chr	TU968	833024	833125	+	a	NA	NA	NA	NA	0	641	77	131	52	1426	2077	1046	382	863	41	HL	2077	673.6	3.08	1.46	NA	NA	NA	TU967	D082_08370
Chr	TU3173	2718792	2718976	+	a	NA	NA	NA	NA	0	676	1006	294	79	658	2077	795	869	1079	41	HL	2077	757.4	2.74	1.92	NA	NA	NA	TU3172	D082_27390, D082_27380, D082_27370
Chr	TU3719	3220643	3219037	-	ga	NA	3219412, 3219850, 3220098	127	145	2	1601	39	229	26	1061	2077	251	800	1511	0	HL	2077	759.5	2.73	1.3	NA	D082_32400, D082_32390	(3R)-hydroxymyristoyl-[acyl carrier protein] dehydratase, Putative membrane protein	TU3720	D082_32380, D082_32410
Chr	TU343	274198	274300	+	a	274200	NA	NA	NA	0	1281	967	1145	550	1354	1990	1297	1496	2072	654	exp. P.	2072	1280.6	1.62	1.04	NA	NA	NA	TU341	D082_02910, D082_02900, D082_02890, D082_02880
Chr	TU1293	1139146	1138747	-	ga	NA	NA	76	129	1	285	696	294	0	878	263	963	1321	2072	41	exp. P.	2072	681.3	3.04	1.57	NA	D082_11450	hypothetical protein	NA	D082_11440
Chr	TU2796	2395084	2395224	+	a	NA	NA	NA	NA	0	1957	193	752	0	1280	1756	1088	1113	2072	82	exp. P.	2072	1029.3	2.01	1.06	NA	NA	NA	TU2797	D082_24190
Chr	TU28	26653	26131	-	a	NA	NA	NA	NA	0	2064	39	556	26	1426	995	879	661	1036	82	15C	2064	776.4	2.66	1.45	NA	NA	NA	TU27	D082_00200
Chr	TU379	305764	305426	-	gi	NA	NA	202	20	1	2064	39	425	26	475	1083	335	417	993	204	15C	2064	606.1	3.41	1.91	NA	D082_03160	hypothetical protein	NA	NA
Chr	TU1121	967256	967155	-	a	NA	NA	NA	NA	0	2064	0	393	0	475	468	1004	382	777	0	15C	2064	556.3	3.71	2.06	0.729133	NA	NA	TU1117	D082_09590, D082_09610
Chr	TU1275	1119325	1119727	+	a	NA	NA	NA	NA	0	2064	39	229	26	658	644	921	313	648	0	15C	2064	554.2	3.72	2.24	0.923551	NA	NA	TU1268	D082_11210, D082_11200, D082_11190, D082_11180, D082_11170, D082_11160, D082_11150, D082_11140, D082_11130, D082_11120, D082_11110
Chr	TU2685	2295700	2295950	+	a	NA	NA	NA	NA	0	2064	116	294	0	293	614	586	765	475	204	15C	2064	541.1	3.81	2.7	0.981657	NA	NA	TU2683	D082_23220
Chr	TU302	249382	249811	+	a	NA	NA	NA	NA	0	676	39	164	52	585	497	2051	174	648	0	-N	2051	488.6	4.2	3.03	0.999849	NA	NA	TU301	NA
Chr	TU462	372825	372252	-	a	NA	NA	NA	NA	0	819	155	360	0	1317	849	2051	556	1122	82	-N	2051	731.1	2.81	1.56	NA	NA	NA	TU463	D082_03900, D082_03910
Chr	TU1419	1233260	1231754	-	ga	NA	NA	21	67	1	249	1586	752	0	2048	293	2051	1008	475	245	-N	2051	870.7	2.36	1	NA	D082_12380	DNA-damage-inducible protein	TU1418	D082_12370
Chr	TU2023	1786412	1786049	-	ga	NA	NA	355	NA	1	854	232	654	0	1390	644	2051	487	950	0	-N	2051	726.2	2.82	1.48	NA	D082_18050	hypothetical protein	TU2021	D082_18060
Chr	TU2305	1984687	1984850	+	ai	NA	NA	NA	NA	0	961	39	1014	0	1646	761	2051	348	475	163	-N	2051	745.8	2.75	1.25	NA	NA	NA	TU2304	D082_20150, D082_20140, D082_20130, D082_20120
Chr	TU2485	2140058	2140560	+	ga	NA	NA	90	143	1	249	193	164	0	841	88	2051	313	173	0	-N	2051	407.2	5.04	2.44	0.936991	D082_21770	hypothetical protein	TU2484, TU2486, TU2487	D082_21780
Chr	TU2554	2203253	2203353	+	a	NA	NA	NA	NA	0	463	309	720	26	2012	702	2051	556	777	204	-N	2051	782	2.62	1.02	NA	NA	NA	TU2553	D082_22350
Chr	TU3304	2844342	2841322	-	ga	NA	NA	24	774	2	107	0	131	262	366	146	2051	278	43	41	-N	2051	342.5	5.99	5.6	1	D082_28620, D082_28610	hypothetical protein, Polyhydroxyalkanoic acid synthase;db_xref=GO:0008415,GO:0042619	TU3302, TU3305, TU3306, TU3307, TU3308	D082_28560, D082_28570, D082_28580, D082_28590, D082_28600
Chr	TU3489	3002391	3002492	+	a	NA	NA	NA	NA	0	747	271	556	0	878	117	2051	695	691	409	-N	2051	641.5	3.2	2.34	0.868271	NA	NA	TU3488	D082_30200
Chr	TU1166	1018815	1018248	-	n	NA	NA	NA	NA	0	1246	1702	1178	262	2048	1873	963	1495	1295	572	-Fe	2048	1263.4	1.62	1.09	NA	NA	NA	NA	NA
Chr	TU1382	1200737	1201455	+	ga	NA	NA	20	117	1	854	696	687	0	2048	1346	1339	1182	1554	245	-Fe	2048	995.1	2.06	1.32	NA	D082_12040	2-amino-4-hydroxy-6- hydroxymethyldihydropteridine pyrophosphokinase	TU1383	D082_12050
Chr	TU2307	1986904	1987004	+	a	NA	NA	NA	NA	0	1068	1083	851	79	2048	1521	1507	1182	1813	245	-Fe	2048	1139.7	1.8	1.13	NA	NA	NA	TU2304	D082_20150, D082_20140, D082_20130, D082_20120
Chr	TU3278	2818368	2818468	+	a	NA	NA	NA	NA	0	1673	193	491	0	988	2048	1130	800	1209	41	HL	2048	857.3	2.39	1.22	NA	NA	NA	TU3277	D082_28350
Chr	TU3712	3215146	3216940	+	ga	NA	3216332	220	279	1	1708	348	818	26	2048	2019	460	695	734	204	-Fe	2048	906	2.26	1.01	NA	D082_32320	sensory transduction histidine kinase	TU3713, TU3714, TU3715	D082_32330
Chr	TU3975	3425347	3424184	-	ga	NA	3424312	847	77	1	1210	348	589	26	2048	1609	1256	1565	1684	736	-Fe	2048	1107.1	1.85	1.22	NA	D082_34510	hypothetical protein	TU3976	D082_34500, D082_34520
Chr	TU3072	2625822	2625923	+	a	NA	NA	NA	NA	0	1352	1702	1243	393	1683	527	1465	1321	1381	2043	stat. P.	2043	1311	1.56	1.2	NA	NA	NA	TU3070	D082_26540, D082_26530, D082_26520, D082_26510, D082_26500
pSYLB	TU6032	31036	30924	-	n	NA	NA	NA	NA	0	996	1470	1178	236	2012	1902	1172	1669	1511	2043	stat. P.	2043	1418.9	1.44	1.02	NA	NA	NA	NA	NA
Chr	TU996	853741	853841	+	a	NA	NA	NA	NA	0	2029	232	523	26	878	790	1967	695	1166	286	15C	2029	859.2	2.36	1.03	NA	NA	NA	TU995	NA
Chr	TU1387	1206964	1206414	-	ga	NA	NA	68	57	1	2029	116	589	0	1280	410	837	452	734	82	15C	2029	652.9	3.11	1.59	NA	D082_12090	hypothetical protein	TU1388	D082_12080, D082_12100
Chr	TU3353	2877132	2877279	+	a	NA	NA	NA	NA	0	2029	155	785	0	951	1083	1004	904	1252	123	15C	2029	828.6	2.45	1.62	NA	NA	NA	TU3352, TU3354	D082_t37, D082_29000, D082_28990, D082_28980
Chr	TU3569	3075634	3075799	+	a	3075676	NA	NA	NA	0	2029	116	458	0	1792	1405	1046	591	1425	123	15C	2029	898.5	2.26	1.13	NA	NA	NA	TU3566, TU3570	D082_30990, D082_30980, D082_30960, D082_30950
[truncated: 2,386 more rows]

## Sheet: Table S2
Table S2 - List of TUs with highest absolute read numbers for each of the ten conditions.
[truncated: 15 more rows]

## Sheet: Table S3
Table S3 - Leaderless mRNAs in Synechocystis 6714.
[truncated: 74 more rows]

## Sheet: Table S4
Table S4 – TUs associated with the phosphate stress regulon in Synechocystis 6714.
[truncated: 9 more rows]

[truncated: 6 more sheets: Table S5, Table S6, Table S7, Table S8, Table S9, Table S10]
